# Supplementary material for: HIV status alters immune cell infiltration and activation profile in women with breast cancer
Source: Nat Commun. 2025 May 20;16:4699. doi: 10.1038/s41467-025-59408-8 (PMC12092689; doi:10.1038/s41467-025-59408-8)
Supplement: Supplementary file 4 — Source data [file 41467_2025_59408_MOESM4_ESM.xlsx]

## Sheet: Figure2a
grading	ER	PR	Her2	Ki67	TILs	HIV_0neg_1pos	HIV_status_neg_contr_immunosupp	Age	UICC	Country
2	8	8.0	1.0	20	8	1	1	27.0	2	1
3	8	6.0	2.0	50	20	1	2	30.0	3	1
2	7	5.0	2.0	60	15	0	0	30.0	2	1
3	0	0.0	0.0	90	50	0	0	30.0	2	1
2	0	4.0	1.0	70	15	1	2	31.0	3	1
1	6	8.0	2.0	10	15	0	0	32.0	2	1
3	2	2.0	3.0	50	5	0	0	32.0	4	1
2	5	0.0	0.0	15	30	1	1	34.0	3	1
2	8	4.0	0.0	30	13	1	1	34.0	3	1
2	7	5.0	#NA	20	20	0	0	35.0	4	1
2	8	3.0	2.0	40	25	1	1	36.0	2	1
2	7	4.0	3.0	20	20	0	0	37.0	2	1
2	8	7.0	1.0	30	5	1	1	37.0	3	1
2	7	7.0	0.0	30	8	1	2	37.0	4	1
1	7	8.0	1.0	20	5	1	2	38.0	3	1
2	8	0.0	3.0	30	8	1	2	38.0	4	1
2	8	8.0	2.0	20	20	1	1	38.0	2	1
2	8	7.0	3.0	10	6	1	1	38.0	2	1
3	5	0.0	3.0	30	9	1	1	38.0	3	1
2	8	8.0	3.0	70	20	1	1	39.0	2	1
2	7	8.0	3.0	60	50	1	1	39.0	2	1
2	8	6.0	2.0	30	5	1	1	39.0	2	1
3	0	4.0	1.0	70	40	1	2	39.0	2	1
3	8	0.0	2.0	60	12	1	1	40.0	2	1
3	3	4.0	0.0	50	50	1	1	40.0	3	1
2	8	8.0	0.0	10	15	0	0	40.0	2	1
2	8	0.0	3.0	34	8	1	2	40.0	2	1
2	8	3.0	3.0	70	8	1	2	40.0	2	1
2	0	0.0	1.0	70	15	1	2	41.0	3	1
2	7	8.0	0.0	70	5	1	1	41.0	2	1
2	8	8.0	1.0	80	8	1	1	41.0	3	1
1	8	8.0	0.0	50	2	0	0	41.0	4	1
3	3	3.0	3.0	40	16	1	1	41.0	2	1
2	7	7.0	3.0	20	17	1	2	41.0	2	1
2	8	7.0	1.0	60	80	0	0	42.0	3	1
3	3	0.0	2.0	80	40	1	1	42.0	2	1
2	6	5.0	3.0	50	8	1	2	42.0	3	1
3	0	5.0	0.0	90	5	1	2	42.0	2	1
2	8	8.0	1.0	30	12	1	1	42.0	2	1
2	8	8.0	2.0	20	8	0	0	42.0	1	1
2	7	8.0	1.0	35	12	1	2	42.0	2	1
3	7	8.0	0.0	40	15	1	2	42.0	2	1
3	8	5.0	1.0	85	45	1	1	42.0	2	1
2	8	8.0	0.0	40	8	1	1	42.0	2	1
2	7	8.0	0.0	15	12	1	1	42.0	2	1
2	8	8.0	2.0	20	12	1	1	42.0	2	1
2	8	8.0	3.0	35	15	1	2	42.0	2	1
2	7	2.0	0.0	45	25	1	1	42.0	3	1
2	8	4.0	0.0	70	3	1	1	43.0	2	1
3	2	0.0	0.0	60	20	1	2	43.0	2	1
2	8	7.0	0.0	20	20	0	0	43.0	2	1
2	8	8.0	3.0	20	4	1	2	43.0	3	1
2	0	0.0	0.0	60	15	0	0	43.0	2	1
2	8	8.0	3.0	45	8	0	0	43.0	2	1
3	0	0.0	3.0	25	25	1	2	43.0	3	1
3	0	0.0	2.0	60	2	1	2	43.0	3	1
3	0	3.0	2.0	85	4	1	1	44.0	2	1
3	0	0.0	0.0	90	15	1	1	44.0	2	1
3	0	0.0	3.0	30	15	0	0	44.0	2	1
2	8	7.0	3.0	10	15	1	2	44.0	2	1
2	8	8.0	1.0	15	3	0	0	44.0	3	1
3	5	2.0	3.0	60	18	1	1	44.0	3	1
2	1	0.0	1.0	55	20	0	0	44.0	4	1
1	8	7.0	0.0	5	12	0	0	44.0	2	1
2	8	8.0	1.0	30	8	0	0	44.0	3	1
2	0	4.0	1.0	10	25	0	0	44.0	3	1
2	0	0.0	0.0	30	8	1	2	44.0	2	1
3	7	8.0	3.0	40	15	0	0	45.0	2	1
2	8	0.0	1.0	40	15	0	0	45.0	3	1
3	8	3.0	3.0	60	12	0	0	45.0	1	1
3	2	0.0	1.0	60	70	1	1	45.0	2	1
2	8	0.0	1.0	20	12	0	0	45.0	1	1
3	0	0.0	0.0	50	60	1	1	46.0	2	1
3	0	0.0	0.0	70	70	1	2	46.0	2	1
2	7	6.0	1.0	5	3	0	0	46.0	2	1
2	6	3.0	3.0	1	2	0	0	46.0	2	1
3	8	3.0	0.0	60	5	1	1	46.0	4	1
2	8	8.0	0.0	40	9	1	2	46.0	2	1
3	0	0.0	1.0	70	40	1	1	47.0	2	1
2	0	0.0	3.0	15	9	1	1	47.0	2	1
2	8	0.0	1.0	30	30	0	0	47.0	2	1
3	8	4.0	0.0	80	15	0	0	48.0	3	1
2	7	0.0	0.0	10	20	0	0	48.0	2	1
2	8	8.0	3.0	45	12	0	0	48.0	2	1
2	7	6.0	1.0	1	5	0	0	48.0	2	1
3	2	0.0	3.0	1	50	0	0	48.0	2	1
2	8	5.0	3.0	70	12	1	2	49.0	2	1
2	8	7.0	0.0	60	5	1	1	49.0	1	1
2	8	8.0	3.0	40	45	0	0	49.0	2	1
2	8	5.0	3.0	70	15	1	2	49.0	2	1
2	8	7.0	2.0	70	5	0	0	49.0	2	1
2	0	3.0	0.0	80	8	0	0	49.0	3	1
2	8	7.0	1.0	10	15	1	2	50.0	3	1
2	8	8.0	3.0	30	15	1	2	50.0	3	1
3	0	0.0	0.0	50	20	1	2	50.0	2	1
2	8	8.0	3.0	30	25	0	0	50.0	3	1
2	2	3.0	3.0	70	5	1	2	51.0	3	1
3	0	0.0	2.0	90	90	1	1	51.0	2	1
1	8	5.0	0.0	10	8	1	1	51.0	3	1
2	8	8.0	0.0	30	5	0	0	51.0	1	1
3	0	0.0	0.0	70	15	1	2	51.0	2	1
2	0	2.0	3.0	20	5	1	2	51.0	3	1
3	6	4.0	2.0	20	20	1	1	51.0	2	1
3	0	0.0	3.0	35	5	0	0	51.0	3	1
3	0	3.0	3.0	60	11	0	0	51.0	4	1
2	8	0.0	0.0	5	5	0	0	51.0	2	1
3	0		0.0	70	80	0	0	52.0	2	1
3	2	0.0	0.0	70	5	1	2	52.0	2	1
1	8	4.0	1.0	5	3	0	0	52.0	2	1
2	0	0.0	3.0	35	45	0	0	52.0	2	1
3	0	0.0	3.0	20	38	1	1	52.0	2	1
2	8	5.0	2.0	60	5	0	0	52.0	3	1
2	0	2.0	1.0	80	45	1	1	52.0	1	1
3	4	0.0	3.0	70	9	1	1	52.0	3	1
3	0	0.0	3.0	33	12	1	1	52.0	2	1
2	8	8.0	1.0	20	5	1	1	52.0	2	1
3	8	5.0	1.0	40	12	1	2	53.0	2	1
2	8	8.0	0.0	20	8	1	1	53.0	2	1
3	0	0.0	3.0	60	15	0	0	53.0	2	1
2	8	8.0	1.0	40	7	0	0	53.0	3	1
1	8	8.0	1.0	5	1	1	1	53.0	2	1
3	0	7.0	3.0	70	2	1	2	53.0	2	1
3	0	0.0	0.0	45	5	0	0	53.0	3	1
3	8	6.0	1.0	50	50	1	2	54.0	4	1
2	0	0.0	0.0	20	20	1	2	54.0	2	1
3	0	0.0	3.0	60	25	1	1	54.0	2	1
1	8	2.0	1.0	8	5	1	2	55.0	2	1
2	8	8.0	0.0	30	5	0	0	55.0	2	1
2	8	5.0	1.0	25	5	0	0	55.0	2	1
3	0	0.0	0.0	20	25	1	1	55.0	2	1
3	8	6.0	1.0	50	18	1	1	55.0	3	1
2	8	6.0	3.0	25	40	1	1	56.0	2	1
2	8	7.0	1.0	30	30	0	0	56.0	3	1
2	8	5.0	1.0	35	4	0	0	56.0	3	1
3	2	0.0	3.0	60	20	1	2	56.0	2	1
2	8	8.0	0.0	70	5	0	0	56.0	3	1
3	2	0.0	3.0	30	15	1	2	56.0	2	1
2	8	0.0	3.0	40	5	1	1	57.0	2	1
2	8	0.0	3.0	40	5	0	0	57.0	2	1
3	8	7.0	1.0	50	5	0	0	57.0	2	1
1	8	8.0	2.0	15	5	0	0	57.0	1	1
3	4	3.0	0.0	50	9	1	2	58.0	3	1
1	8	7.0	1.0	40	5	0	0	58.0	2	1
2	8	6.0	0.0	40	5	0	0	58.0	2	1
2	0	4.0	3.0	50	5	0	0	58.0	1	1
3	8	3.0	2.0	40	15	0	0	58.0	2	1
3	8	6.0	3.0	90	5	0	0	59.0	2	1
2	2	2.0	0.0	80	30	0	0	59.0	2	1
2	0	0.0	0.0	60	30	0	0	59.0	3	1
2	8	8.0	1.0	10	5	0	0	59.0	3	1
3	8	6.0	0.0	10	15	1	1	59.0	2	1
3	8	5.0	3.0	65	5	1	2	60.0	3	1
3	8	8.0	3.0	30	9	1	2	60.0	3	1
3	8	7.0	3.0	50	9	0	0	61.0	4	1
2	6	0.0	3.0	40	15	0	0	61.0	4	1
3	2	0.0	0.0	70	5	0	0	62.0	4	1
3	0	0.0	1.0	70	15	0	0	62.0	2	1
3	8	7.0	0.0	30	12	0	0	62.0	2	1
3	0	0.0	0.0	80	39	1	1	63.0	2	1
3	4	0.0	0.0	60	5	1	1	63.0	4	1
2	0	0.0	0.0	70	12	0	0	63.0	2	1
2	8	6.0	2.0	20	5	1	1	63.0	2	1
2	8	7.0	1.0	50	3	1	1	63.0	4	1
2	8	0.0	1.0	30	8	1	1	64.0	4	1
3	3	0.0	3.0	50	50	0	0	64.0	3	1
2	8	8.0	1.0	33	15	0	0	64.0	2	1
2	8	5.0	2.0	35	12	1	1	64.0	2	1
3	4	0.0	0.0	60	70	0	0	64.0	3	1
2	0	0.0	3.0	38	70	0	0	65.0	2	1
2	0	0.0	0.0	40	5	1	2	65.0	3	1
3	0	0.0	0.0	80	45	0	0	65.0	2	1
2	8	8.0	0.0	20	5	0	0	65.0	2	1
3	7	3.0	1.0	40	5	0	0	65.0	2	1
1	7	3.0	3.0	70	45	0	0	65.0	2	1
3	8	7.0	3.0	60	20	1	2	65.0	3	1
2	0	0.0	0.0	40	5	0	0	65.0	1	1
2	7	4.0	3.0	65	35	0	0	65.0	2	1
2	8	6.0	3.0	20	20	1	2	65.0	4	1
3	0	0.0	0.0	80	8	0	0	66.0	3	1
2	0	0.0	0.0	60	50	0	0	66.0	3	1
3	0	0.0	0.0	70	15	0	0	67.0	2	1
2	8	8.0	1.0	20	12	0	0	67.0	2	1
1	8	8.0	0.0	10	2	0	0	67.0	2	1
2	8	8.0	0.0	15	2	0	0	68.0	2	1
2	8	8.0	2.0	30	3	0	0	68.0	2	1
2	8	5.0	3.0	30	5	0	0	68.0	2	1
2	0	0.0	0.0	2	15	0	0	68.0	2	1
3	0	0.0	0.0	70	60	0	0	71.0	3	1
2	8	7.0	0.0	15	2	0	0	71.0	3	1
3	8	4.0	0.0	1	5	0	0	71.0	2	1
2	8	8.0	1.0	20	50	0	0	72.0	2	1
2	8	8.0	1.0	40	15	0	0	72.0	3	1
2	8	8.0	3.0	20	45	0	0	72.0	2	1
3	8	7.0	3.0	50	12	0	0	72.0	2	1
3	8	8.0	1.0	40	3	0	0	72.0	2	1
3	8	8.0	3.0	70	5	0	0	73.0	2	1
3	0	4.0	1.0	90	5	0	0	73.0	2	1
2	8	7.0	0.0	55	45	1	1	73.0	2	1
2	8	5.0	0.0	70	15	0	0	73.0	3	1
3	8	8.0	0.0	20	8	0	0	74.0	4	1
2	8	7.0	3.0	30	5	1	2	75.0	3	1
2	7	7.0	1.0	10	3	0	0	75.0	3	1
3	0	0.0	2.0	85	2	0	0	75.0	3	1
3	8	3.0	3.0	20	15	0	0	75.0	4	1
1	5	0.0	0.0	5	3	0	0	76.0	2	1
2	8	7.0	1.0	10	2	0	0	77.0	2	1
1	8	6.0	3.0	50	30	0	0	77.0	2	1
3	0	0.0	2.0	70	5	0	0	78.0	2	1
2	8	8.0	1.0	15	5	0	0	78.0	3	1
2	0	0.0	1.0	30	14	0	0	78.0	3	1
2	8	6.0	1.0	30	30	1	1	81.0	2	1
2	8	0.0	0.0	25	2	0	0	82.0	2	1
3	8	3.0	0.0	20	5	0	0	83.0	2	1
3	8	8.0	0.0	40	2	0	0	83.0	2	1
3	8	8.0	0.0	10	25	0	0	84.0	2	1
2	8	7.0	1.0	10	1	1	2	85.0	3	1
2	0	3.0	3.0	30	5	0	0	88.0	3	1
2	8	5.0	1.0	40	5	0	0	98.0	3	1
3	12	4.0	0.0	40	9	0	0	29.89	3	2
2	12	12.0	0.0	15	55	0	0	30.25	4	2
3	12	12.0	0.0	25	5	0	0	31.25	4	2
3	9	6.0	0.0	12	15	1	1	32.03	2	2
2	0	0.0	1.0	5	3	1	1	32.23	3	2
3	8	12.0	0.0	15	35	0	0	33.66	3	2
2	0	0.0	2.0	15	15	0	0	34.14	3	2
3	0	0.0	0.0	30	15	0	0	35.55	2	2
2	2	2.0	0.0	5	5	0	0	36.96	4	2
3	0	0.0	0.0	5	15	1	1	38.76	2	2
3	12	4.0	0.0	25	50	0	0	38.88	2	2
2	9	6.0	0.0	12	5	1	1	38.98	3	2
2	12	12.0	0.0	15	12	1	1	39.78	3	2
2	3	0.0	0.0	15	15	0	0	39.87	2	2
2	6	12.0	1.0	25	5	0	0	40.24	2	2
3	4	4.0	0.0	10	15	0	0	40.56	2	2
2	9	6.0	0.0	20	5	0	0	40.8	2	2
3	4	4.0	0.0	5	15	0	0	41.28	3	2
1	0	0.0	0.0	5	11	0	0	41.71	3	2
3	0	0.0	0.0	30	15	1	1	43.36	2	2
2	9	9.0	0.0	25	18	0	0	44.28	2	2
2	12	9.0	0.0	5	45	0	0	44.32	3	2
3	12	2.0	0.0	15	12	0	0	44.54	3	2
3	2	0.0	1.0	25	15	0	0	45.3	4	2
3	9	0.0	0.0	60	5	0	0	45.6	4	2
2	6	8.0	0.0	5	5	0	0	45.88	3	2
3	12	9.0	0.0	15	12	0	0	46.01	3	2
2	0	0.0	1.0	20	11	0	0	46.35	3	2
3	0	0.0	1.0	25	30	0	0	47.09	3	2
3	0	0.0	0.0	60	20	0	0	47.62	3	2
2	3	0.0	0.0	35	5	0	0	47.63	3	2
3	12	4.0	0.0	25	60	0	0	47.81	3	2
2	12	4.0	0.0	5	60	0	0	48.05	3	2
3	4	0.0	0.0	5	25	0	0	48.78	3	2
2	12	6.0	0.0	10	15	1	1	49.99	3	2
3	6	0.0	0.0	15	3	0	0	50.08	2	2
2	12	12.0	0.0	15	6	0	0	50.41	3	2
3	8	2.0	0.0	20	12	0	0	50.49	4	2
2	12	12.0	0.0	5	12	0	0	50.79	3	2
2	0	0.0	0.0	2	12	0	0	51.55	3	2
3	8	6.0	0.0	30	6	0	0	51.97	2	2
3	2	0.0	0.0	45	60	0	0	52.7	3	2
3	9	12.0	0.0	20	12	1	1	52.81	2	2
1	12	9.0	0.0	12	5	0	0	52.82	2	2
2	2	0.0	0.0	10	5	0	0	52.82	2	2
2	1	1.0	0.0	40	8	0	0	52.87	3	2
3	2	0.0	0.0	75	12	1	1	52.92	2	2
2	9	0.0	1.0	60	39	0	0	54.27	4	2
3	4	0.0	0.0	15	15	0	0	55.02	3	2
3	12	6.0	0.0	8	12	0	0	55.8	3	2
2	2	0.0	0.0	5	5	0	0	55.91	3	2
3	0	0.0	0.0	15	39	0	0	57.26	4	2
3	8	4.0	1.0	30	5	0	0	58.74	3	2
3	9	6.0	0.0	20	20	0	0	60.36	4	2
3	4	2.0	2.0	25	30	1	1	60.87	3	2
3	8	4.0	3.0	30	30	0	0	61.89	2	2
3	0	0.0	0.0	60	5	0	0	62.51	4	2
2	12	9.0	1.0	25	5	0	0	63.56	2	2
2	12	0.0	0.0	35	5	0	0	64.6	3	2
3	2	0.0	0.0	45	8	0	0	65.21	3	2
3	9	0.0	0.0	15	12	0	0	65.75	3	2
3	2	1.0	1.0	40	5	0	0	66.95	2	2
1	9	0.0	0.0	5	5	0	0	68.58	3	2
3	6	3.0	0.0	25	15	1	1	68.95	3	2
3	12	3.0	0.0	5	38	1	1	69.16	3	2
3	2	0.0	0.0	1	8	0	0	69.27	3	2
3	12	12.0	0.0	15	30	0	0	70.13	2	2
2	12	12.0	0.0	5	5	0	0	76.26	2	2
3	6	8.0	0.0	5	15	0	0	77.28	3	2
3	9	9.0	0.0	20	25	0	0	79.21	2	2
3	4	0.0	1.0	15	5	0	0	79.6	2	2
2	9	0.0	0.0	15	35	0	0	79.79	2	2
1	2	2.0	1.0	20	5	0	0	80.01	2	2
3	0	0.0	0.0	5	5	0	0	81.19	4	2
1	8	6.0	2.0	35	3	0	0	82.65	3	2
2	0	0.0	0.0	40	5	0	0	82.7	3	2
2	12	6.0	0.0	20	8	0	0	84.64	2	2
2	0	0.0	3.0	60	15	0	0	85.13	2	2

## Sheet: Figure2b
Age	Age_group
57	4
65	4
59	4
78	6
48	3
76	6
68	5
46	3
44	2
67	5
72	5
67	5
43	2
48	3
40	2
42	2
83	6
35	1
77	6
74	5
75	5
32	1
52	3
51	3
45	2
71	5
84	6
44	2
71	5
79.79	6
39.87	2
65.75	5
55.02	4
79.6	6
36.96	2
33.66	1
48.78	3
44.54	2
50.79	3
76.26	6
69.27	5
41.28	2
48.05	3
68.58	5
80.01	6
30.25	1
79.21	6
46.01	3
52.82	3
60.36	4
40.56	2
40.8	2
77.28	6
45.88	3
50.49	3
84.64	6
55.91	4
50.41	3
70.13	5
50.08	3
55.8	4
52.82	3
44.32	2
51	3
53	3
34	1
53	3
42	2
59	4
63	4
42	2
38	2
51	3
27	1
52	3
49.99	3
39.78	2
52.81	3
32.03	1
38.98	2
69.16	5
38	2
55	3
50	3
85	6
57	4
61	4
53	3
83	6
51	3
73	5
62	4
43	2
56	4
45	2
55	3
55	3
58	4
62	4
48	3
64	4
64	4
49	3
56	4
65	4
46	3
58	4
59	4
73	5
57	4
68	5
30	1
68	5
50	3
52	3
72	5
44	2
42	2
77	6
48	3
98	7
82	6
72	5
58	4
56	4
59	4
75	5
44	2
47	3
64	4
41	2
45	2
72	5
44	2
49	3
73	5
72	5
45.6	3
54.27	3
63.56	4
51.97	3
29.89	1
58.74	4
61.89	4
40.24	2
44.28	2
64.6	4
66.95	5
82.65	6
65.21	5
47.63	3
38.88	2
47.81	3
52.87	3
45.3	3
31.25	1
52.7	3
41	2
49	3
44	2
42	2
41	2
52	3
42	2
52	3
40	2
34	1
64	4
46	3
81	6
42	2
39	2
57	4
73	5
41	2
36	2
56	4
63	4
44	2
40	2
43	2
39	2
63	4
55	3
45	2
37	2
42	2
38	2
64	4
42	2
60.87	4
68.95	5
52.92	3
42	2
43	2
65	4
58	4
39	2
60	4
40	2
40	2
65	4
49	3
49	3
46	3
41	2
30	1
42	2
54	3
31	1
42	2
38	2
51	3
75	5
53	3
43	2
52	3
50	3
37	2
42	2
44	2
60	4
61	4
65	4
65	4
52	3
58	4
48	3
32	1
53	3
45	2
65	4
37	2
44	2
88	7
51	3
51	3
85.13	7
47	3
52	3
39	2
52	3
38	2
54	3
56	4
51	3
42	2
43	2
56	4
53	3
65	4
63	4
43	2
78	6
67	5
71	5
66	5
30	1
75	5
62	4
66	5
52	3
53	3
65	4
59	4
49	3
68	5
78	6
41	2
47.62	3
82.7	6
35.55	2
81.19	6
46.35	3
34.14	1
62.51	4
51.55	3
47.09	3
57.26	4
46	3
44	2
63	4
47	3
51	3
55	3
32.23	1
43.36	2
38.76	2
51	3
54	3
46	3
41	2
50	3
65	4
43	2
44	2

## Sheet: Figure2c
HIV_status_neg_WLWH-VS_WLWH-IS	IHC_subtype
0	1
0	1
0	1
0	1
0	1
0	1
0	1
0	1
0	1
0	1
0	1
0	1
0	1
0	1
0	1
0	1
0	1
0	1
0	1
0	1
0	1
0	1
0	1
0	1
0	1
0	1
0	1
0	1
0	1
0	1
0	1
0	1
0	1
0	1
0	1
0	1
0	1
0	1
0	1
0	1
0	1
0	1
0	1
0	1
0	1
0	1
0	1
0	1
0	1
0	1
0	1
0	1
0	1
0	1
0	1
0	1
0	1
0	1
0	1
0	1
0	1
0	1
0	1
1	1
1	1
1	1
1	1
1	1
1	1
1	1
1	1
1	1
1	1
1	1
1	1
1	1
1	1
1	1
1	1
1	1
1	1
2	1
2	1
2	1
2	1
0	2
0	2
0	2
0	2
0	2
0	2
0	2
0	2
0	2
0	2
0	2
0	2
0	2
0	2
0	2
0	2
0	2
0	2
0	2
0	2
0	2
0	2
0	2
0	2
0	2
0	2
0	2
0	2
0	2
0	2
0	2
0	2
0	2
0	2
0	2
0	2
0	2
0	2
0	2
0	2
0	2
0	2
0	2
0	2
0	2
0	2
0	2
0	2
0	2
0	2
0	2
0	2
0	2
0	2
0	2
0	2
0	2
0	2
0	2
0	2
0	2
0	2
0	2
0	2
0	2
0	2
0	2
0	2
0	2
0	2
0	2
0	2
1	2
1	2
1	2
1	2
1	2
1	2
1	2
1	2
1	2
1	2
1	2
1	2
1	2
1	2
1	2
1	2
1	2
1	2
1	2
1	2
1	2
1	2
1	2
1	2
1	2
1	2
1	2
1	2
1	2
1	2
1	2
1	2
1	2
1	2
1	2
1	2
2	2
2	2
2	2
2	2
2	2
2	2
2	2
2	2
2	2
2	2
2	2
2	2
2	2
2	2
2	2
2	2
2	2
2	2
2	2
2	2
2	2
2	2
2	2
2	2
2	2
2	2
2	2
2	2
2	2
0	3
0	3
0	3
0	3
0	3
0	3
0	3
0	3
0	3
0	3
0	3
0	3
0	3
0	3
0	3
0	3
1	3
1	3
1	3
1	3
1	3
1	3
2	3
2	3
2	3
2	3
2	3
2	3
0	4
0	4
0	4
0	4
0	4
0	4
0	4
0	4
0	4
0	4
0	4
0	4
0	4
0	4
0	4
0	4
0	4
0	4
0	4
0	4
0	4
0	4
0	4
0	4
0	4
0	4
0	4
0	4
0	4
1	4
1	4
1	4
1	4
1	4
1	4
1	4
1	4
1	4
2	4
2	4
2	4
2	4
2	4
2	4
2	4
2	4

## Sheet: Figure2d
Country_1	IHC_subtype
2	1
2	1
2	1
2	1
2	1
2	1
2	1
2	1
2	1
2	1
2	1
2	1
2	1
2	1
2	1
2	1
2	1
2	1
2	1
2	1
2	1
2	1
2	1
2	1
2	1
2	1
2	1
2	1
2	1
1	1
1	1
1	1
1	1
1	1
1	1
1	1
1	1
1	1
1	1
1	1
1	1
1	1
1	1
1	1
1	1
1	1
1	1
1	1
1	1
1	1
1	1
1	1
1	1
1	1
1	1
1	1
1	1
1	1
1	1
1	1
1	1
1	1
1	1
2	1
2	1
2	1
2	1
2	1
2	1
2	1
2	1
2	1
2	1
2	1
2	1
1	1
1	1
1	1
1	1
1	1
1	1
2	1
2	1
2	1
2	1
2	2
2	2
2	2
2	2
2	2
2	2
2	2
2	2
2	2
2	2
2	2
2	2
2	2
2	2
2	2
2	2
2	2
2	2
2	2
2	2
2	2
2	2
2	2
2	2
2	2
2	2
2	2
2	2
2	2
2	2
2	2
2	2
2	2
2	2
2	2
2	2
2	2
2	2
2	2
2	2
2	2
2	2
2	2
2	2
2	2
2	2
2	2
2	2
2	2
2	2
2	2
2	2
1	2
1	2
1	2
1	2
1	2
1	2
1	2
1	2
1	2
1	2
1	2
1	2
1	2
1	2
1	2
1	2
1	2
1	2
1	2
1	2
2	2
2	2
2	2
2	2
2	2
2	2
2	2
2	2
2	2
2	2
2	2
2	2
2	2
2	2
2	2
2	2
2	2
2	2
2	2
2	2
2	2
2	2
2	2
2	2
2	2
2	2
2	2
2	2
2	2
2	2
2	2
2	2
2	2
1	2
1	2
1	2
2	2
2	2
2	2
2	2
2	2
2	2
2	2
2	2
2	2
2	2
2	2
2	2
2	2
2	2
2	2
2	2
2	2
2	2
2	2
2	2
2	2
2	2
2	2
2	2
2	2
2	2
2	2
2	2
2	2
2	3
2	3
2	3
2	3
2	3
2	3
2	3
2	3
2	3
2	3
2	3
2	3
2	3
2	3
2	3
1	3
2	3
2	3
2	3
2	3
2	3
2	3
2	3
2	3
2	3
2	3
2	3
2	3
2	4
2	4
2	4
2	4
2	4
2	4
2	4
2	4
2	4
2	4
2	4
2	4
2	4
2	4
2	4
2	4
2	4
2	4
1	4
1	4
1	4
1	4
1	4
1	4
1	4
1	4
1	4
1	4
1	4
2	4
2	4
2	4
2	4
2	4
2	4
1	4
1	4
1	4
2	4
2	4
2	4
2	4
2	4
2	4
2	4
2	4

## Sheet: Figure2e
Country	number of children	Age	stage_simple_1early_2advanced_3unknown	IHC_subtype	HIV	TIL_grouped	Chemo	Endocrine	Radiation
1	5	57	1	1	0	0	0	1	1
1	5	65	1	1	0	0	0	1	0
1	3	59	2	1	0	0	0	0	0
1	5	78	2	1	0	0	0	0	0
1	4	48	2	1	0	1	1	0	1
1	8	76	1	1	0	0	0	1	0
1	6	68	1	1	0	0	1	1	1
1	1	46	1	1	0	0	0	1	1
1	3	44	2	1	0	0	0	1	1
1	1	67	1	1	0	0	0	1	0
1	3	72	1	1	0	2	1	1	1
1	5	67	2	1	0	1	1	1	0
1	1	43	2	1	0	1	1	1	1
1	1	48	2	1	0	0	0	1	0
1	3	40	1	1	0	1	1	1	0
1	2	42	1	1	0	0	0	1	0
1	1	83	2	1	0	0	0	1	0
1	2	35	2	1	0	1	0	1	1
1	3	77	1	1	0	0	0	1	1
1	5	74	2	1	0	0	0	1	0
1	2	75	2	1	0	0	0	1	1
1	2	32	1	1	0	1	0	1	0
1	3	52	1	1	0	0	0	1	1
1	2	51	1	1	0	0	1	1	0
1	2	45	1	1	0	1	1	1	0
1	4	71	2	1	0	0	0	1	1
1	3	84	1	1	0	1	0	1	1
1	3	44	2	1	0	1	1	1	1
1	2	71	2	1	0	0	1	0	1
2	4	79.79	1	1	0	1	#NA	#NA	#NA
2	2	39.87	1	1	0	1	#NA	#NA	#NA
2	8	65.75	2	1	0	1	#NA	#NA	#NA
2	5	55.02	2	1	0	1	#NA	#NA	#NA
2	#NA	79.6	1	1	0	0	#NA	#NA	#NA
2	0	36.96	2	1	0	0	#NA	#NA	#NA
2	2	33.66	2	1	0	1	#NA	#NA	#NA
2	0	48.78	2	1	0	1	#NA	#NA	#NA
2	5	44.54	2	1	0	1	#NA	#NA	#NA
2	2	50.79	2	1	0	1	#NA	#NA	#NA
2	#NA	76.26	1	1	0	0	#NA	#NA	#NA
2	7	69.27	2	1	0	0	#NA	#NA	#NA
2	5	41.28	2	1	0	1	#NA	#NA	#NA
2	3	48.05	2	1	0	2	#NA	#NA	#NA
2	4	68.58	2	1	0	0	#NA	#NA	#NA
2	#NA	80.01	1	1	0	0	#NA	#NA	#NA
2	2	30.25	2	1	0	2	#NA	#NA	#NA
2	0	79.21	1	1	0	1	#NA	#NA	#NA
2	3	46.01	2	1	0	1	#NA	#NA	#NA
2	3	52.82	1	1	0	0	#NA	#NA	#NA
2	#NA	60.36	2	1	0	1	#NA	#NA	#NA
2	0	40.56	1	1	0	1	#NA	#NA	#NA
2	#NA	40.8	1	1	0	0	#NA	#NA	#NA
2	3	77.28	2	1	0	1	#NA	#NA	#NA
2	0	45.88	2	1	0	0	#NA	#NA	#NA
2	2	50.49	2	1	0	1	#NA	#NA	#NA
2	13	84.64	1	1	0	0	#NA	#NA	#NA
2	2	55.91	2	1	0	0	#NA	#NA	#NA
2	6	50.41	2	1	0	0	#NA	#NA	#NA
2	#NA	70.13	1	1	0	1	#NA	#NA	#NA
2	5	50.08	1	1	0	0	#NA	#NA	#NA
2	4	55.8	2	1	0	1	#NA	#NA	#NA
2	1	52.82	1	1	0	0	#NA	#NA	#NA
2	3	44.32	2	1	0	2	#NA	#NA	#NA
1	3	51	2	1	1	1	1	1	0
1	5	53	1	1	1	0	0	1	0
1	1	34	2	1	1	1	1	1	1
1	0	53	1	1	1	0	0	1	1
1	4	42	2	1	1	1	1	1	0
1	3	59	1	1	1	1	0	1	0
1	2	63	2	1	1	0	1	1	0
1	3	42	1	1	1	1	0	1	0
1	2	38	2	1	1	1	1	1	1
1	2	51	2	1	1	0	0	1	1
1	2	27	1	1	1	0	1	1	0
1	3	52	1	1	1	0	0	1	0
2	2	49.99	2	1	1	1	#NA	#NA	#NA
2	10	39.78	2	1	1	1	#NA	#NA	#NA
2	2	52.81	1	1	1	1	#NA	#NA	#NA
2	2	32.03	1	1	1	1	#NA	#NA	#NA
2	0	38.98	2	1	1	0	#NA	#NA	#NA
2	7	69.16	2	1	1	1	#NA	#NA	#NA
1	3	38	2	1	1	0	1	1	1
1	3	55	2	1	1	0	1	1	1
1	4	50	2	1	1	1	0	1	1
1	7	85	2	1	1	0	0	0	0
1	4	57	2	2	0	0	1	1	1
1	1	61	2	2	0	0	0	1	1
1	1	53	2	2	0	0	1	1	1
1	2	83	1	2	0	0	0	1	0
1	1	51	1	2	0	0	0	1	1
1	4	73	1	2	0	0	0	1	0
1	1	62	2	2	0	1	0	1	1
1	0	43	1	2	0	0	1	1	1
1	1	56	2	2	0	0	1	0	0
1	2	45	2	2	0	1	1	1	1
1	1	55	1	2	0	0	0	1	1
1	4	55	2	2	0	0	1	0	0
1	4	58	2	2	0	1	1	1	0
1	3	62	2	2	0	0	0	0	0
1	3	48	1	2	0	1	0	1	0
1	4	64	2	2	0	2	0	0	0
1	1	64	2	2	0	1	1	1	0
1	3	49	2	2	0	2	1	1	1
1	4	56	2	2	0	0	1	1	1
1	5	65	1	2	0	0	1	0	1
1	2	46	1	2	0	0	1	1	0
1	3	58	2	2	0	0	0	1	0
1	4	59	1	2	0	1	1	0	1
1	5	73	2	2	0	0	1	1	0
1	3	57	1	2	0	0	1	1	0
1	0	68	1	2	0	0	1	1	0
1	2	30	2	2	0	1	1	1	1
1	4	68	1	2	0	0	1	1	0
1	3	50	2	2	0	1	1	1	1
1	3	52	2	2	0	0	1	1	1
1	4	72	2	2	0	1	0	1	1
1	2	44	2	2	0	0	1	1	1
1	2	42	2	2	0	2	1	0	0
1	1	77	1	2	0	1	1	1	1
1	2	48	2	2	0	1	1	1	1
1	4	98	2	2	0	0	0	0	0
1	7	82	2	2	0	0	0	0	0
1	0	72	2	2	0	2	1	1	0
1	3	58	2	2	0	0	1	1	1
1	3	56	2	2	0	1	1	1	0
1	6	59	2	2	0	0	0	1	0
1	2	75	2	2	0	1	0	1	0
1	1	44	2	2	0	1	1	1	1
1	2	47	2	2	0	1	0	1	0
1	3	64	2	2	0	2	1	1	1
1	3	41	2	2	0	0	1	1	1
1	2	45	2	2	0	1	1	0	0
1	3	72	1	2	0	0	0	1	0
1	2	44	2	2	0	1	1	0	0
1	5	49	1	2	0	0	1	1	0
1	4	73	2	2	0	1	1	1	1
1	5	72	2	2	0	1	1	1	0
2	8	45.6	2	2	0	0	#NA	#NA	#NA
2	3	54.27	2	2	0	1	#NA	#NA	#NA
2	0	63.56	1	2	0	0	#NA	#NA	#NA
2	4	51.97	1	2	0	0	#NA	#NA	#NA
2	1	29.89	2	2	0	0	#NA	#NA	#NA
2	3	58.74	2	2	0	0	#NA	#NA	#NA
2	0	61.89	1	2	0	1	#NA	#NA	#NA
2	1	40.24	1	2	0	0	#NA	#NA	#NA
2	4	44.28	1	2	0	1	#NA	#NA	#NA
2	1	64.6	2	2	0	0	#NA	#NA	#NA
2	4	66.95	1	2	0	0	#NA	#NA	#NA
2	0	82.65	2	2	0	0	#NA	#NA	#NA
2	3	65.21	2	2	0	0	#NA	#NA	#NA
2	3	47.63	2	2	0	0	#NA	#NA	#NA
2	2	38.88	1	2	0	2	#NA	#NA	#NA
2	1	47.81	2	2	0	2	#NA	#NA	#NA
2	7	52.87	2	2	0	0	#NA	#NA	#NA
2	5	45.3	2	2	0	1	#NA	#NA	#NA
2	5	31.25	2	2	0	0	#NA	#NA	#NA
2	8	52.7	2	2	0	2	#NA	#NA	#NA
1	4	41	2	2	1	0	1	1	1
1	2	49	1	2	1	0	1	1	1
1	3	44	2	2	1	1	1	1	1
1	2	42	2	2	1	2	0	1	0
1	4	41	2	2	1	1	1	1	1
1	3	52	1	2	1	2	1	1	0
1	4	42	1	2	1	0	1	1	1
1	5	52	2	2	1	0	0	0	0
1	2	40	2	2	1	2	1	1	1
1	3	34	2	2	1	1	1	1	0
1	4	64	2	2	1	0	1	1	1
1	2	46	2	2	1	0	1	0	0
1	4	81	2	2	1	1	0	1	0
1	1	42	2	2	1	2	1	1	1
1	1	39	2	2	1	1	1	1	0
1	1	57	1	2	1	0	1	1	1
1	2	73	2	2	1	2	1	1	0
1	1	41	2	2	1	0	1	1	1
1	2	36	1	2	1	1	1	1	1
1	1	56	2	2	1	2	1	1	0
1	3	63	2	2	1	0	0	1	0
1	5	44	2	2	1	0	1	1	0
1	2	40	1	2	1	1	1	0	1
1	2	43	2	2	1	0	1	1	0
1	3	39	2	2	1	0	1	1	0
1	2	63	2	2	1	0	1	1	0
1	2	55	2	2	1	1	1	1	0
1	2	45	2	2	1	2	1	0	0
1	3	37	2	2	1	0	1	1	1
1	3	42	2	2	1	1	1	1	1
1	2	38	2	2	1	0	1	1	1
1	0	64	1	2	1	1	0	1	0
1	1	42	2	2	1	1	1	1	0
2	2	60.87	2	2	1	1	#NA	#NA	#NA
2	#NA	68.95	2	2	1	1	#NA	#NA	#NA
2	5	52.92	1	2	1	1	#NA	#NA	#NA
1	5	42	2	2	1	1	0	0	0
1	0	43	2	2	1	0	1	1	1
1	0	65	2	2	1	1	1	1	1
1	3	58	2	2	1	0	1	0	0
1	0	39	2	2	1	2	1	1	1
1	2	60	2	2	1	0	1	0	1
1	2	40	2	2	1	0	1	0	0
1	1	40	1	2	1	0	1	0	0
1	4	65	2	2	1	1	0	0	0
1	4	49	2	2	1	1	1	1	1
1	4	49	2	2	1	1	1	1	0
1	2	46	1	2	1	0	1	1	1
1	6	41	2	2	1	1	1	1	1
1	1	30	2	2	1	1	1	1	1
1	1	42	1	2	1	1	0	0	1
1	1	54	2	2	1	2	0	1	0
1	0	31	2	2	1	1	1	0	1
1	2	42	2	2	1	0	1	1	1
1	4	38	2	2	1	0	0	0	0
1	3	51	2	2	1	0	1	0	0
1	11	75	2	2	1	0	0	1	0
1	1	53	2	2	1	1	1	1	1
1	1	43	2	2	1	1	1	0	1
1	1	52	2	2	1	0	1	0	1
1	5	50	2	2	1	1	0	0	0
1	3	37	2	2	1	0	0	1	0
1	3	42	2	2	1	1	1	0	0
1	1	44	1	2	1	1	1	1	0
1	6	60	2	2	1	0	1	1	0
1	2	61	2	3	0	1	1	0	0
1	5	65	1	3	0	1	1	1	1
1	0	65	2	3	0	2	1	0	1
1	4	52	1	3	0	2	1	0	0
1	3	58	1	3	0	0	1	1	1
1	1	48	1	3	0	2	1	1	0
1	2	32	2	3	0	0	0	0	0
1	3	53	1	3	0	1	1	0	0
1	6	45	1	3	0	1	1	1	0
1	5	65	1	3	0	2	0	0	0
1	2	37	2	3	0	1	1	1	1
1	4	44	1	3	0	1	0	1	1
1	2	88	2	3	0	0	0	1	1
1	0	51	2	3	0	0	1	0	0
1	4	51	2	3	0	1	1	0	1
2	1	85.13	1	3	0	1
1	2	47	1	3	1	0	0	0	1
1	1	52	1	3	1	1	1	0	1
1	1	39	2	3	1	2	1	0	0
1	3	52	2	3	1	1	1	0	1
1	2	38	2	3	1	0	1	0	0
1	4	54	2	3	1	1	0	1	1
1	1	56	2	3	1	1	0	0	0
1	4	51	2	3	1	0	0	0	0
1	3	42	2	3	1	0	1	1	1
1	3	43	2	3	1	1	1	0	0
1	4	56	2	3	1	1	1	1	1
1	2	53	1	3	1	0	1	0	1
1	4	65	1	4	0	0	1	0	1
1	3	63	1	4	0	1	1	0	0
1	3	43	2	4	0	1	1	1	1
1	5	78	2	4	0	0	1	0	0
1	3	67	1	4	0	1	1	0	1
1	2	71	2	4	0	2	1	0	1
1	6	66	2	4	0	0	1	0	0
1	1	30	2	4	0	2	1	0	1
1	4	75	2	4	0	0	1	1	0
1	16	62	2	4	0	1	1	0	0
1	3	66	2	4	0	2	1	0	1
1	4	52	2	4	0	2	1	0	0
1		53	2	4	0	0	0	0	1
1	3	65	2	4	0	2	1	0	0
1	4	59	2	4	0	1	1	0	1
1	2	49	2	4	0	0	1	0	0
1	4	68	2	4	0	1	0	1	0
1	2	78	2	4	0	1	1	0	0
2	4	41	2	4	0	1	#NA	#NA	#NA
2	0	47.62	2	4	0	1	#NA	#NA	#NA
2	1	82.7	2	4	0	0	#NA	#NA	#NA
2	0	35.55	1	4	0	1	#NA	#NA	#NA
2	8	81.19	2	4	0	0	#NA	#NA	#NA
2	2	46.35	2	4	0	1	#NA	#NA	#NA
2	0	34.14	2	4	0	1	#NA	#NA	#NA
2	1	62.51	2	4	0	0	#NA	#NA	#NA
2	3	51.55	2	4	0	1	#NA	#NA	#NA
2	5	47.09	2	4	0	1	#NA	#NA	#NA
2	1	57.26	2	4	0	1	#NA	#NA	#NA
1	2	46	2	4	1	2	1	0	1
1	4	44	2	4	1	1	1	0	0
1	1	63	1	4	1	1	1	0	0
1	4	47	1	4	1	2	1	0	0
1	3	51	2	4	1	2	1	0	1
1	4	55	1	4	1	1	0	0	0
2	1	32.23	2	4	1	0	#NA	#NA	#NA
2	4	43.36	1	4	1	1	#NA	#NA	#NA
2	3	38.76	1	4	1	1	#NA	#NA	#NA
1	4	51	2	4	1	1	1	0	1
1	1	54	2	4	1	1	1	0	1
1	4	46	2	4	1	2	1	0	1
1	6	41	2	4	1	1	1	0	0
1	2	50	2	4	1	1	1	0	1
1	5	65	2	4	1	0	1	0	0
1	4	43	2	4	1	0	1	0	0
1	2	44	2	4	1	0	1	0	0

## Sheet: Figure2g all
	all
	WLWH - IS	WLWH - VS	HIV negative
0			14
0			15
0			12
0			5
0			11
0			12
0			15
0			8
0			25
0			2
0			30
0			5
0			20
0			3
0			15
0			2
0			12
0			5
0			70
0			3
0			15
0			3
0			45
0			5
0			30
0			25
0			15
0			8
0			5
0			5
0			30
0			5
0			5
0			15
0			45
0			2
0			2
0			5
0			20
0			80
0			15
0			30
0			70
0			20
0			5
0			50
0			80
0			15
0			8
0			15
0			15
0			5
0			50
0			5
0			25
0			3
0			5
0			45
0			15
0			5
0			15
0			5
0			2
0			5
0			50
0			30
0			8
0			5
0			2
0			15
0			5
0			20
0			45
0			12
0			50
0			2
0			8
0			5
0			3
0			4
0			3
0			45
0			2
0			15
0			60
0			50
0			12
0			5
0			15
0			5
0			3
0			15
0			20
0			5
0			5
0			12
0			5
0			5
0			8
0			35
0			12
0			15
0			5
0			5
0			2
0			5
0			5
0			7
0			12
0			15
0			5
0			9
0			5
0			5
1		9
1		12
1		25
1		6
1		13
1		25
1		5
1		5
1		8
1		8
1		9
1		70
1		8
1		12
1		18
1		5
1		50
1		5
1		15
1		5
1		3
1		8
1		12
1		25
1		90
1		4
1		20
1		3
1		50
1		40
1		40
1		25
1		30
1		12
1		5
1		38
1		15
1		20
1		12
1		5
1		12
1		8
1		45
1		40
1		39
1		9
1		60
1		5
1		20
1		45
1		18
1		30
1		1
1		5
1		45
1		8
1		16
2	2
2	20
2	15
2	1
2	15
2	8
2	8
2	70
2	9
2	2
2	25
2	15
2	5
2	5
2	15
2	15
2	20
2	4
2	12
2	5
2	5
2	8
2	5
2	15
2	8
2	50
2	12
2	5
2	20
2	20
2	20
2	15
2	17
2	20
2	9
2	5
2	15
2	12
2	20
2	8
2	8
2	5
2	5
2	40
2	15
2	9
2	15

## Sheet: Figure2g subtypes
Luminal A like			Luminal B like			HER2+			TNBC
HIV negative	WLWH - VS	WLWH - IS	HIV negative	WLWH - VS	WLWH - IS	HIV negative	WLWH - VS	WLWH - IS	HIV negative	WLWH - VS	WLWH - IS
5
5
5
5
20
3
2
3
3
2
50
12
20
5
15
8
5
20
2
8
3
15
3
5
12
2
25
12
5
35
15
12
15
5
5
35
25
12
12
5
8
15
60
5
5
55
25
12
5
20
15
5
15
5
12
8
5
6
30
3
12
5
45
	20
	1
	30
	8
	12
	15
	5
	12
	20
	8
	8
	5
	15
	12
	12
	15
	5
	38
		5
		5
		15
		1
			5
			9
			7
			2
			5
			5
			12
			8
			5
			12
			5
			5
			15
			5
			12
			50
			15
			45
			4
			5
			2
			5
			30
			5
			5
			5
			15
			3
			25
			5
			15
			8
			80
			30
			15
			5
			2
			45
			5
			30
			5
			15
			25
			30
			70
			2
			15
			3
			20
			5
			15
			12
			5
			39
			5
			6
			9
			5
			30
			5
			18
			5
			5
			3
			8
			5
			50
			60
			8
			15
			5
			60
				8
				5
				18
				40
				16
				45
				8
				9
				50
				13
				8
				5
				30
				45
				20
				5
				45
				5
				25
				40
				3
				4
				12
				3
				5
				5
				18
				70
				5
				25
				6
				12
				12
				30
				15
				12
					15
					4
					20
					9
					40
					5
					8
					8
					20
					12
					15
					9
					17
					20
					12
					50
					15
					5
					8
					5
					5
					12
					20
					5
					15
					8
					15
					15
					9
						15
						35
						45
						45
						5
						50
						5
						15
						15
						70
						20
						15
						5
						5
						11
						15
							9
							38
							50
							12
							9
							25
								20
								5
								8
								25
								15
								2
									5
									12
									15
									5
									15
									60
									8
									50
									2
									15
									50
									80
									5
									45
									30
									8
									15
									14
									11
									20
									5
									15
									5
									11
									15
									5
									12
									30
									39
										60
										15
										39
										40
										90
										25
										3
										15
										15
											15
											20
											70
											15
											20
											5
											2
											8

## Sheet: Figure2h
Country	number of children	Age	stage_simple_1early_2advanced_3unknown	IHC_subtype	HIV	TIL_grouped	Chemo	Endocrine	Radiation
1	5	57	1	1	0	0	0	1	1
1	5	65	1	1	0	0	0	1	0
1	3	59	2	1	0	0	0	0	0
1	5	78	2	1	0	0	0	0	0
1	4	48	2	1	0	1	1	0	1
1	8	76	1	1	0	0	0	1	0
1	6	68	1	1	0	0	1	1	1
1	1	46	1	1	0	0	0	1	1
1	3	44	2	1	0	0	0	1	1
1	1	67	1	1	0	0	0	1	0
1	3	72	1	1	0	2	1	1	1
1	5	67	2	1	0	1	1	1	0
1	1	43	2	1	0	1	1	1	1
1	1	48	2	1	0	0	0	1	0
1	3	40	1	1	0	1	1	1	0
1	2	42	1	1	0	0	0	1	0
1	1	83	2	1	0	0	0	1	0
1	2	35	2	1	0	1	0	1	1
1	3	77	1	1	0	0	0	1	1
1	5	74	2	1	0	0	0	1	0
1	2	75	2	1	0	0	0	1	1
1	2	32	1	1	0	1	0	1	0
1	3	52	1	1	0	0	0	1	1
1	2	51	1	1	0	0	1	1	0
1	2	45	1	1	0	1	1	1	0
1	4	71	2	1	0	0	0	1	1
1	3	84	1	1	0	1	0	1	1
1	3	44	2	1	0	1	1	1	1
1	2	71	2	1	0	0	1	0	1
2	4	79.79	1	1	0	1
2	2	39.87	1	1	0	1
2	8	65.75	2	1	0	1
2	5	55.02	2	1	0	1
2	NA	79.6	1	1	0	0
2	0	36.96	2	1	0	0
2	2	33.66	2	1	0	1
2	0	48.78	2	1	0	1
2	5	44.54	2	1	0	1
2	2	50.79	2	1	0	1
2	NA	76.26	1	1	0	0
2	7	69.27	2	1	0	0
2	5	41.28	2	1	0	1
2	3	48.05	2	1	0	2
2	4	68.58	2	1	0	0
2	NA	80.01	1	1	0	0
2	2	30.25	2	1	0	2
2	0	79.21	1	1	0	1
2	3	46.01	2	1	0	1
2	3	52.82	1	1	0	0
2	NA	60.36	2	1	0	1
2	0	40.56	1	1	0	1
2	NA	40.8	1	1	0	0
2	3	77.28	2	1	0	1
2	0	45.88	2	1	0	0
2	2	50.49	2	1	0	1
2	13	84.64	1	1	0	0
2	2	55.91	2	1	0	0
2	6	50.41	2	1	0	0
2	NA	70.13	1	1	0	1
2	5	50.08	1	1	0	0
2	4	55.8	2	1	0	1
2	1	52.82	1	1	0	0
2	3	44.32	2	1	0	2
1	3	51	2	1	1	1	1	1	0
1	5	53	1	1	1	0	0	1	0
1	1	34	2	1	1	1	1	1	1
1	0	53	1	1	1	0	0	1	1
1	4	42	2	1	1	1	1	1	0
1	3	59	1	1	1	1	0	1	0
1	2	63	2	1	1	0	1	1	0
1	3	42	1	1	1	1	0	1	0
1	2	38	2	1	1	1	1	1	1
1	2	51	2	1	1	0	0	1	1
1	2	27	1	1	1	0	1	1	0
1	3	52	1	1	1	0	0	1	0
2	2	49.99	2	1	1	1
2	10	39.78	2	1	1	1
2	2	52.81	1	1	1	1
2	2	32.03	1	1	1	1
2	0	38.98	2	1	1	0
2	7	69.16	2	1	1	1
1	3	38	2	1	1	0	1	1	1
1	3	55	2	1	1	0	1	1	1
1	4	50	2	1	1	1	0	1	1
1	7	85	2	1	1	0	0	0	0
1	4	57	2	2	0	0	1	1	1
1	1	61	2	2	0	0	0	1	1
1	1	53	2	2	0	0	1	1	1
1	2	83	1	2	0	0	0	1	0
1	1	51	1	2	0	0	0	1	1
1	4	73	1	2	0	0	0	1	0
1	1	62	2	2	0	1	0	1	1
1	0	43	1	2	0	0	1	1	1
1	1	56	2	2	0	0	1	0	0
1	2	45	2	2	0	1	1	1	1
1	1	55	1	2	0	0	0	1	1
1	4	55	2	2	0	0	1	0	0
1	4	58	2	2	0	1	1	1	0
1	3	62	2	2	0	0	0	0	0
1	3	48	1	2	0	1	0	1	0
1	4	64	2	2	0	2	0	0	0
1	1	64	2	2	0	1	1	1	0
1	3	49	2	2	0	2	1	1	1
1	4	56	2	2	0	0	1	1	1
1	5	65	1	2	0	0	1	0	1
1	2	46	1	2	0	0	1	1	0
1	3	58	2	2	0	0	0	1	0
1	4	59	1	2	0	1	1	0	1
1	5	73	2	2	0	0	1	1	0
1	3	57	1	2	0	0	1	1	0
1	0	68	1	2	0	0	1	1	0
1	2	30	2	2	0	1	1	1	1
1	4	68	1	2	0	0	1	1	0
1	3	50	2	2	0	1	1	1	1
1	3	52	2	2	0	0	1	1	1
1	4	72	2	2	0	1	0	1	1
1	2	44	2	2	0	0	1	1	1
1	2	42	2	2	0	2	1	0	0
1	1	77	1	2	0	1	1	1	1
1	2	48	2	2	0	1	1	1	1
1	4	98	2	2	0	0	0	0	0
1	7	82	2	2	0	0	0	0	0
1	0	72	2	2	0	2	1	1	0
1	3	58	2	2	0	0	1	1	1
1	3	56	2	2	0	1	1	1	0
1	6	59	2	2	0	0	0	1	0
1	2	75	2	2	0	1	0	1	0
1	1	44	2	2	0	1	1	1	1
1	2	47	2	2	0	1	0	1	0
1	3	64	2	2	0	2	1	1	1
1	3	41	2	2	0	0	1	1	1
1	2	45	2	2	0	1	1	0	0
1	3	72	1	2	0	0	0	1	0
1	2	44	2	2	0	1	1	0	0
1	5	49	1	2	0	0	1	1	0
1	4	73	2	2	0	1	1	1	1
1	5	72	2	2	0	1	1	1	0
2	8	45.6	2	2	0	0
2	3	54.27	2	2	0	1
2	0	63.56	1	2	0	0
2	4	51.97	1	2	0	0
2	1	29.89	2	2	0	0
2	3	58.74	2	2	0	0
2	0	61.89	1	2	0	1
2	1	40.24	1	2	0	0
2	4	44.28	1	2	0	1
2	1	64.6	2	2	0	0
2	4	66.95	1	2	0	0
2	0	82.65	2	2	0	0
2	3	65.21	2	2	0	0
2	3	47.63	2	2	0	0
2	2	38.88	1	2	0	2
2	1	47.81	2	2	0	2
2	7	52.87	2	2	0	0
2	5	45.3	2	2	0	1
2	5	31.25	2	2	0	0
2	8	52.7	2	2	0	2
1	4	41	2	2	1	0	1	1	1
1	2	49	1	2	1	0	1	1	1
1	3	44	2	2	1	1	1	1	1
1	2	42	2	2	1	2	0	1	0
1	4	41	2	2	1	1	1	1	1
1	3	52	1	2	1	2	1	1	0
1	4	42	1	2	1	0	1	1	1
1	5	52	2	2	1	0	0	0	0
1	2	40	2	2	1	2	1	1	1
1	3	34	2	2	1	1	1	1	0
1	4	64	2	2	1	0	1	1	1
1	2	46	2	2	1	0	1	0	0
1	4	81	2	2	1	1	0	1	0
1	1	42	2	2	1	2	1	1	1
1	1	39	2	2	1	1	1	1	0
1	1	57	1	2	1	0	1	1	1
1	2	73	2	2	1	2	1	1	0
1	1	41	2	2	1	0	1	1	1
1	2	36	1	2	1	1	1	1	1
1	1	56	2	2	1	2	1	1	0
1	3	63	2	2	1	0	0	1	0
1	5	44	2	2	1	0	1	1	0
1	2	40	1	2	1	1	1	0	1
1	2	43	2	2	1	0	1	1	0
1	3	39	2	2	1	0	1	1	0
1	2	63	2	2	1	0	1	1	0
1	2	55	2	2	1	1	1	1	0
1	2	45	2	2	1	2	1	0	0
1	3	37	2	2	1	0	1	1	1
1	3	42	2	2	1	1	1	1	1
1	2	38	2	2	1	0	1	1	1
1	0	64	1	2	1	1	0	1	0
1	1	42	2	2	1	1	1	1	0
2	2	60.87	2	2	1	1
2	NA	68.95	2	2	1	1
2	5	52.92	1	2	1	1
1	5	42	2	2	1	1	0	0	0
1	0	43	2	2	1	0	1	1	1
1	0	65	2	2	1	1	1	1	1
1	3	58	2	2	1	0	1	0	0
1	0	39	2	2	1	2	1	1	1
1	2	60	2	2	1	0	1	0	1
1	2	40	2	2	1	0	1	0	0
1	1	40	1	2	1	0	1	0	0
1	4	65	2	2	1	1	0	0	0
1	4	49	2	2	1	1	1	1	1
1	4	49	2	2	1	1	1	1	0
1	2	46	1	2	1	0	1	1	1
1	6	41	2	2	1	1	1	1	1
1	1	30	2	2	1	1	1	1	1
1	1	42	1	2	1	1	0	0	1
1	1	54	2	2	1	2	0	1	0
1	0	31	2	2	1	1	1	0	1
1	2	42	2	2	1	0	1	1	1
1	4	38	2	2	1	0	0	0	0
1	3	51	2	2	1	0	1	0	0
1	11	75	2	2	1	0	0	1	0
1	1	53	2	2	1	1	1	1	1
1	1	43	2	2	1	1	1	0	1
1	1	52	2	2	1	0	1	0	1
1	5	50	2	2	1	1	0	0	0
1	3	37	2	2	1	0	0	1	0
1	3	42	2	2	1	1	1	0	0
1	1	44	1	2	1	1	1	1	0
1	6	60	2	2	1	0	1	1	0
1	2	61	2	3	0	1	1	0	0
1	5	65	1	3	0	1	1	1	1
1	0	65	2	3	0	2	1	0	1
1	4	52	1	3	0	2	1	0	0
1	3	58	1	3	0	0	1	1	1
1	1	48	1	3	0	2	1	1	0
1	2	32	2	3	0	0	0	0	0
1	3	53	1	3	0	1	1	0	0
1	6	45	1	3	0	1	1	1	0
1	5	65	1	3	0	2	0	0	0
1	2	37	2	3	0	1	1	1	1
1	4	44	1	3	0	1	0	1	1
1	2	88	2	3	0	0	0	1	1
1	0	51	2	3	0	0	1	0	0
1	4	51	2	3	0	1	1	0	1
2	1	85.13	1	3	0	1
1	2	47	1	3	1	0	0	0	1
1	1	52	1	3	1	1	1	0	1
1	1	39	2	3	1	2	1	0	0
1	3	52	2	3	1	1	1	0	1
1	2	38	2	3	1	0	1	0	0
1	4	54	2	3	1	1	0	1	1
1	1	56	2	3	1	1	0	0	0
1	4	51	2	3	1	0	0	0	0
1	3	42	2	3	1	0	1	1	1
1	3	43	2	3	1	1	1	0	0
1	4	56	2	3	1	1	1	1	1
1	2	53	1	3	1	0	1	0	1
1	4	65	1	4	0	0	1	0	1
1	3	63	1	4	0	1	1	0	0
1	3	43	2	4	0	1	1	1	1
1	5	78	2	4	0	0	1	0	0
1	3	67	1	4	0	1	1	0	1
1	2	71	2	4	0	2	1	0	1
1	6	66	2	4	0	0	1	0	0
1	1	30	2	4	0	2	1	0	1
1	4	75	2	4	0	0	1	1	0
1	16	62	2	4	0	1	1	0	0
1	3	66	2	4	0	2	1	0	1
1	4	52	2	4	0	2	1	0	0
1		53	2	4	0	0	0	0	1
1	3	65	2	4	0	2	1	0	0
1	4	59	2	4	0	1	1	0	1
1	2	49	2	4	0	0	1	0	0
1	4	68	2	4	0	1	0	1	0
1	2	78	2	4	0	1	1	0	0
2	4	41	2	4	0	1
2	0	47.62	2	4	0	1
2	1	82.7	2	4	0	0
2	0	35.55	1	4	0	1
2	8	81.19	2	4	0	0
2	2	46.35	2	4	0	1
2	0	34.14	2	4	0	1
2	1	62.51	2	4	0	0
2	3	51.55	2	4	0	1
2	5	47.09	2	4	0	1
2	1	57.26	2	4	0	1
1	2	46	2	4	1	2	1	0	1
1	4	44	2	4	1	1	1	0	0
1	1	63	1	4	1	1	1	0	0
1	4	47	1	4	1	2	1	0	0
1	3	51	2	4	1	2	1	0	1
1	4	55	1	4	1	1	0	0	0
2	1	32.23	2	4	1	0
2	4	43.36	1	4	1	1
2	3	38.76	1	4	1	1
1	4	51	2	4	1	1	1	0	1
1	1	54	2	4	1	1	1	0	1
1	4	46	2	4	1	2	1	0	1
1	6	41	2	4	1	1	1	0	0
1	2	50	2	4	1	1	1	0	1
1	5	65	2	4	1	0	1	0	0
1	4	43	2	4	1	0	1	0	0
1	2	44	2	4	1	0	1	0	0

## Sheet: Figure3
ID_REF	B2M	BDCA-2	CCR2	CD11c	CD163	CD19	CD2	CD20	CD21	CD274	CD276	CD28	CD4	CD56	CD68	CD69	CD8B	CTLA4	CXCR6	FLT3LG	FOXP3	FURIN	GZMB	HLA-A	HLAE	HLAG	ICOS	IDO1	IFITM3	IFNG	IL8	LAG3	NECTIN4	NCR1	PRF1	TAP1	TAP2	TAPBP	TGFB1	TIGIT	TIM3	TILs	stage_simple_1early_2advanced_3unknown	IHC_subtype	Country
001	-4.95067	-2.17913	-4.51382	1.76205	-1.5366	NA	-1.18581	-2.23618	NA	-1.24893	-1.61098	-1.52449	-1.5907	-6.86601	1.3482	-5.22562	-2.15635	-2.42914	NA	-3.77301	NA	2.14635	-5.06869	-3.98045	-3.20715	-5.17189	NA	-2.63761	-1.6624	NA	2.86271	-1.61744	2.56832	NA	-6.89578	-1.92818	-1.51997	-4.55211	-1.32303	1.18653	1.03705	12	2	1	1
002	1.17552	1.34686	3.26267	4.88561	1.42093	2.12887	8.52555	3.34503	NA	2.23894	1.28008	2.53737	1.78344	-4.09234	3.11844	1.79908	4.66837	3.75372	-1.05302	1.21928	5.45121	1.88509	1.78235	1.63036	-1.04858	1.07344	4.89211	3.03913	2.04974	4.17117	-2.23076	3.73429	1.90062	2.93527	1.57795	3.92303	3.37836	1.1984	2.82153	6.8997	3.38321	25	2	1	1
003	1.55057	1.25821	-1.06032	3.23425	1.94795	1.12533	3.85103	1.69549	NA	1.7309	1.75714	1.19987	1.85252	NA	2.49179	-1.03324	2.10528	3.0716	1.04733	1.35633	9.12673	4.05054	1.74131	2.7066	1.3788	2.22829	3.12145	2.29487	3.57538	NA	-2.03553	5.94657	-1.32294	NA	1.15122	5.02193	5.98537	2.2427	2.13425	3.01344	2.50429	12	2	1	1
004	-2.40514	-1.21158	1.63957	2.50401	-1.02985	6.6848	2.7259	7.41843	4.22541	-1.02412	-1.0953	1.45362	1.09344	-4.21055	1.7059	-1.06443	2.70493	2.76151	-1.66594	-1.26007	6.20733	2.09228	2.42713	-1.28998	-1.62962	-2.03979	1.47161	1.17307	-1.09563	NA	2.31252	1.79921	4.08767	1.47161	-1.19849	1.39283	1.83056	-1.16964	1.433	3.55173	1.06518	30	2	2	1
005	-1.48552	2.65515	1.23685	11.1149	1.53	NA	3.67192	1.00559	NA	1.86256	2.38799	1.45808	2.61868	-1.1256	8.44844	-1.2528	4.53085	1.38786	NA	2.29379	NA	3.24401	-1.57368	3.01248	1.06854	2.00059	2.04284	1.68549	3.81765	NA	4.51055	1.72585	5.37452	NA	1.06579	2.83562	4.5913	2.50946	9.13219	2.38375	3.30977	12	2	1	1
006	1.63142	1.76349	1.06864	5.12933	2.59711	2.93501	4.26132	7.12408	-1.22544	3.78316	2.00534	1.79021	1.3849	-1.51653	4.11727	2.04383	4.28258	3.05585	1.03854	1.40544	5.99611	3.45757	3.7469	2.40424	1.27276	1.80769	3.18748	10.1225	2.61798	2.17403	7.27499	7.81669	3.88766	1.88113	2.01288	4.83197	5.43217	1.59346	2.88776	3.9879	4.72191	15	1	1	1
007	1.41994	2.35027	1.83017	4.56311	4.50544	5.26166	7.09272	7.59502	1.34954	4.02059	1.69238	3.3151	2.71212	2.2082	4.04922	2.63587	7.74097	9.73277	1.98038	1.907	8.30731	3.17961	5.46471	2.54105	1.56511	1.67923	6.66128	9.54349	3.01174	3.06059	5.14158	5.37189	1.97393	2.34045	3.27226	4.96291	5.09207	1.20953	3.12924	8.29505	3.08944	15	1	4	1
008	-1.50798	1.49996	-1.77771	2.49508	2.35756	NA	1.93459	-1.38301	NA	1.24667	2.6099	1.16274	1.20295	-3.87343	2.55097	-4.39335	1.86624	1.4663	-1.40852	-1.05689	3.55615	2.51843	-1.3289	-1.24929	-1.67442	-1.37218	-1.16568	1.47124	1.39049	NA	-1.06601	-1.14835	3.09281	NA	-1.21937	1.75357	1.74501	-1.67327	2.07325	1.80223	2.20333	5	2	2	1
009	-1.46128	1.66126	-1.18251	2.83309	2.71063	NA	2.04926	-2.05925	1.5231	-1.03511	2.35416	-1.28689	1.21234	-1.76824	3.04952	-1.68691	2.1517	1.6786	-2.05064	1.01283	2.81271	3.16606	1.18356	2.44394	-1.31081	1.20617	1.01594	4.16695	1.98732	NA	13.8251	1.80662	1.21998	2.07252	-1.31688	3.11785	3.84377	1.51225	3.75521	1.54404	1.8695	15	1	4	1
010	-1.91659	2.87239	NA	5.22023	2.69346	NA	NA	NA	NA	NA	4.12468	NA	1.11983	NA	2.5399	NA	NA	NA	NA	2.18292	NA	7.59365	NA	1.16486	1.05366	-1.19392	NA	NA	3.49183	NA	NA	NA	3.8412	NA	1.28785	3.7348	4.27581	1.92804	4.57231	NA	4.79677	15	1	1	1
011	-2.85713	-1.21817	-5.0531	2.28711	1.27747	NA	-1.5778	NA	NA	-1.18431	1.22243	-1.02398	-1.2598	-4.39218	1.86932	-6.46279	-1.22615	-1.13719	NA	-1.77542	2.59535	2.11709	-3.80725	-2.8677	-3.39347	-3.23067	-1.35975	-2.14744	1.47142	NA	1.59825	1.10456	2.6008	NA	-3.73793	-1.15617	1.20878	-1.24245	2.25059	-1.03783	1.88799	5	2	4	1
012	1.13942	2.1067	1.36476	4.51391	3.25849	-1.17756	6.12747	2.12735	NA	2.37489	1.83068	2.08031	1.66115	-3.34367	4.20193	-1.70307	4.42807	4.03064	1.26794	1.25819	11.3933	3.29451	2.3684	2.38711	1.1303	1.61343	3.91652	5.79566	2.43445	1.51263	5.14946	4.33343	1.84623	NA	1.82553	4.7195	3.89735	1.31166	2.68316	5.66663	3.53891	30	1	2	1
013	-3.58629	1.59109	1.14776	2.96293	1.64612	3.03403	3.68391	2.8069	NA	NA	1.98072	1.65561	-1.09846	-3.04036	2.41518	-1.08647	3.51145	2.96018	NA	1.72065	NA	6.69674	-1.18103	1.60726	-1.06054	1.07964	1.80456	NA	2.92673	NA	-1.62322	2.31607	3.74724	NA	-1.02046	1.49712	3.65875	1.35619	3.35181	2.63297	1.70706	15	1	4	1
014	-2.00754	1.20761	-1.54082	4.58691	1.87514	-1.5929	1.10221	-2.12037	-2.76561	1.43342	-1.36007	-2.43935	-1.54118	-15.9801	1.73013	1.26426	1.48081	1.73032	-2.4036	-1.93816	7.64381	3.03204	1.18259	-1.16658	-1.9898	-1.53803	1.54358	1.28837	1.87829	NA	133.919	1.41998	5.42413	1.08533	-1.70252	1.13364	1.49982	-2.28393	1.42406	1.69057	1.44417	20	2	1	1
015	-1.86816	1.54185	-3.44264	1.80198	1.36312	-2.35807	-1.23952	-3.09265	NA	1.02923	1.40805	-1.41186	-1.22536	-2.58037	2.1079	-2.59388	-1.77515	1.29418	-3.11082	-1.60478	5.29131	1.75194	-1.42391	-1.10848	-2.53904	-1.80114	1.40489	-1.02085	2.41667	-1.11754	3.33174	1.45914	1.92388	NA	-4.35216	1.18076	2.14501	1.08466	1.84317	1.85626	1.73009	15	1	1	1
016	1.39581	1.08139	-3.52914	4.18216	1.88138	-1.92556	-1.48798	-2.53385	NA	-1.12671	1.26035	-1.70275	1.3856	-10.3235	2.3746	-2.40821	-2.34159	-1.10309	NA	-2.20889	2.76189	4.74357	-5.05083	2.54713	-1.12653	1.23873	-1.58277	-1.71851	5.30143	NA	-2.42124	1.34747	2.00807	NA	-6.8891	3.67892	3.40109	1.57294	1.77993	1.09681	2.57207	5	1	2	1
017	-1.66959	1.71612	1.21706	2.70385	-1.02093	1.05334	1.60366	1.71968	1.0736	1.56396	1.56756	-1.34276	1.25693	-2.92927	1.86383	2.32731	1.01905	-1.30386	NA	1.41845	4.6133	1.59575	-1.9346	-1.14022	-1.2136	-1.38631	NA	-1.80047	1.51261	NA	1.28329	-1.08244	4.47483	NA	-1.95071	1.34419	1.39971	1.28871	3.17799	-1.20539	1.81648	5	2	1	1
018	1.20778	1.13144	-1.13218	4.15224	2.33081	NA	3.35037	-1.84674	-2.31426	1.38505	1.12479	1.27518	1.78835	-3.11019	3.7819	2.04161	9.47743	1.57461	-1.11078	-1.49782	1.5564	2.83942	2.74521	2.28434	-1.00846	1.78475	2.31934	1.51153	1.14756	5.73411	3.83142	3.91126	-2.47742	1.77002	2.41193	2.28718	2.27318	1.16231	2.67477	3.75847	2.8673	18	1	2	1
019	-7.37523	1.10575	NA	2.11564	NA	NA	NA	NA	NA	NA	-1.29576	NA	-1.06638	NA	1.06245	1.16974	2.2715	NA	NA	1.59534	NA	3.09855	NA	1.27138	-1.99978	2.00258	NA	NA	1.28483	NA	2.1901	3.69169	7.89542	NA	-1.61901	1.55085	4.29671	3.20243	4.35557	NA	NA	3	1	1	1
020	1.14377	-1.21682	1.09068	3.44783	2.63204	2.08227	4.71915	2.35884	-1.76942	6.31561	-1.41816	1.09568	1.50698	-4.98511	2.73181	1.25306	3.65905	6.51437	1.47923	-1.06012	11.008	1.3313	6.40406	1.94196	-1.21036	1.3421	4.37889	25.0424	1.34204	3.93415	1.76672	9.93578	1.30608	2.38849	1.96775	12.2899	12.4774	1.46914	1.15525	4.20803	3.23721	15	2	1	1
021	-1.77897	1.42469	-1.07559	3.31552	1.40789	-1.16351	3.0089	-1.02265	NA	-1.02809	1.95212	1.94145	1.19398	-6.47616	2.56209	1.37297	4.8859	4.05613	-1.22204	-1.1537	2.38477	1.97403	-1.03586	1.00881	-1.36227	-1.48242	1.80027	1.18911	1.27878	1.02503	3.14885	2.13031	1.5523	NA	1.08625	1.24684	1.83097	-1.47966	2.55821	2.96621	2.17107	12	1	1	1
022	-2.28352	1.45347	2.27362	4.07314	1.32191	7.91534	6.05774	9.3644	4.01669	2.01402	1.18278	4.70242	1.72104	-3.49952	1.449	4.24255	6.16784	8.38752	1.39785	1.85808	11.033	1.72813	2.16444	1.56633	1.11532	-1.26369	5.82438	1.91685	1.92051	NA	13.752	1.73555	3.35718	NA	1.48445	2.017	2.34918	-1.23403	2.59461	8.88249	1.20788	15	2	4	1
023	-1.06959	1.18522	-1.36718	4.66689	1.63169	-1.68499	1.94762	-1.16526	-1.16335	1.4319	1.66705	1.04223	1.32134	-1.69766	3.36754	-1.04616	1.95214	2.86972	-2.01242	1.11674	6.96225	1.33175	-1.58871	1.87144	-1.48997	1.16842	2.31893	-1.01447	3.23073	NA	2.43846	1.53092	1.8826	NA	-2.08298	2.68365	2.32146	1.31862	2.82116	3.07161	3.51693	6	1	2	1
024	-1.79727	1.53779	-2.20863	2.89205	-1.10757	NA	1.0827	-1.82362	NA	-1.09999	1.9458	-1.22063	1.10054	-8.89298	2.99253	-3.47581	1.13732	-2.15823	-3.16973	-1.27179	2.75823	2.27599	-1.46553	1.07941	-1.77413	-1.06708	-1.11436	-1.70814	3.00223	1.20438	-1.83132	-1.09919	3.52491	NA	-2.35167	1.09616	1.97205	2.05239	2.97167	1.08387	1.84299	12	2	4	1
025	-1.58831	-2.32139	NA	1.3379	1.00021	NA	-1.76328	NA	NA	1.3287	-1.40279	-2.85343	-1.34123	NA	1.00702	-3.01461	-1.74106	NA	NA	-1.42074	2.07576	3.29715	-4.52224	1.38555	-2.68551	1.28552	NA	-1.29299	5.48642	NA	1.76025	-1.00914	2.52877	NA	-4.35397	2.15563	1.87804	1.60188	1.86974	NA	1.16068	5	1	1	1
026	-1.65185	1.003	-1.75907	2.22639	1.42974	-1.64534	2.82146	-1.76051	NA	1.50669	-1.29212	1.76736	1.20423	-5.35147	1.85202	-3.57924	1.96348	1.76365	-1.45088	-1.51938	9.46596	2.43071	-1.15671	-1.04109	-1.10818	-1.32934	1.74289	2.23758	-1.20877	NA	13.0902	1.29457	2.42797	NA	-1.21911	3.47033	1.745	-1.15785	1.38809	2.88553	1.71236	35	1	1	1
027	-1.67311	1.08093	-1.45406	2.40449	1.68814	1.14587	3.3776	1.40083	-1.53114	1.77002	-1.04811	-1.54343	1.12945	-4.50549	2.67512	-1.3259	3.65135	3.77319	-1.15933	-1.15127	6.34787	3.43285	2.41551	2.61722	1.01227	1.73151	2.47442	38.2182	3.41278	1.7774	3.09256	3.11967	2.16076	3.76391	1.77756	9.05178	11.4843	2.13882	1.93856	3.81271	1.90868	12	1	2	1
028	NA	4.21967	NA	NA	NA	NA	NA	NA	NA	NA	NA	NA	NA	NA	NA	NA	57.8769	NA	NA	NA	NA	NA	NA	2.2532	1.36952	18.3537	NA	NA	1.45995	NA	NA	NA	NA	NA	NA	NA	NA	NA	98.1729	NA	NA	38	2	1	1
029	1.39163	-1.0702	4.0413	5.72495	1.54535	19.4704	14.9156	31.2795	25.971	2.54902	-1.46596	5.02751	2.5107	-2.39635	2.7565	1.8765	14.4333	6.39755	1.68072	2.69461	12.1378	1.58003	1.47841	2.78972	1.60385	1.7678	9.58304	11.2068	-1.02238	3.64078	-6.77324	4.96003	1.51255	8.31513	2.56526	5.03892	5.40234	1.33752	2.88398	9.6581	2.97135	9	2	2	1
030	1.13123	1.02909	1.93917	3.69634	2.45852	2.04471	7.53714	2.77604	-1.14177	2.73691	1.04866	1.86183	1.95366	-4.93354	3.16821	2.76231	7.19702	5.91928	1.23812	2.03842	10.0503	1.6148	2.05092	2.72106	1.36753	2.01531	4.90726	4.44326	2.80206	3.09575	-1.93863	6.80649	2.48535	3.45996	1.52404	5.8662	5.33924	2.29941	2.50493	6.5331	3.07148	30	1	1	1
031	-1.59696	-1.25587	-1.20083	2.20313	-2.08197	-1.01088	2.92607	1.87706	NA	-1.05541	1.04928	1.28763	-1.19651	-5.13731	1.20872	1.79004	2.46951	2.35477	-1.84648	1.00162	3.85178	-1.20605	-1.28267	1.72169	-1.78947	1.03684	1.98576	1.1401	2.00231	NA	1.26976	1.30143	3.00933	NA	-1.49801	2.27437	2.40182	1.58269	1.55056	1.95973	1.56304	5	2	1	1
032	1.1052	-1.09152	-1.73933	2.80412	1.0848	1.85378	2.94607	2.39843	1.42363	1.30831	1.13082	1.0403	1.01807	-5.17639	1.76864	1.43849	2.2064	3.53017	-1.87215	-1.18605	6.09687	3.43468	2.23178	2.23726	-1.17734	1.37153	2.70633	3.17035	2.7637	NA	-2.2944	1.96816	1.15734	2.45706	-1.30961	3.19797	2.5714	1.11984	1.76708	3.56911	1.7942	5	1	1	1
033	1.08685	1.98418	1.57801	4.43791	3.04759	4.00484	4.89725	6.05107	1.38192	2.419	1.75228	3.8889	2.28223	1.51573	3.22407	2.19109	5.45917	6.905	1.46166	1.88164	8.63452	2.27701	3.42739	1.99173	1.25193	1.26955	4.50349	6.32271	2.66464	1.62592	3.05493	3.82891	2.02128	1.26414	2.13389	3.48818	3.79205	-1.04034	2.84453	6.97006	2.80777	5	1	1	1
034	-2.00532	1.31534	-1.22646	1.81868	-1.21495	NA	1.69796	1.08539	NA	-1.1247	1.51409	-1.84808	-1.3954	-2.63912	-1.04241	-3.70266	1.28007	1.02217	-1.89055	1.26949	2.14098	3.2366	-2.47245	1.083	-1.55609	-1.30844	1.01871	1.10665	1.23659	NA	-4.17049	-1.08931	1.90759	NA	-3.33264	1.09486	1.20687	-1.12295	3.07989	-1.14588	1.05861	6	2	1	1
035	-1.0278	1.20769	-1.17221	2.38575	-1.0332	-1.7003	2.18569	-1.18616	-2.01984	1.07055	1.60055	-1.18771	-1.25387	-2.46886	1.59189	-1.42033	1.63693	1.62253	-2.88396	1.02196	3.60899	1.67413	1.13224	1.17889	-1.53531	-1.09625	1.45303	1.17604	2.80868	NA	-1.34394	1.70619	2.71987	NA	-1.64753	2.20828	2.0056	1.23362	1.43663	1.64414	1.61567	12	2	1	1
036	-1.72239	1.27572	2.10588	2.79927	1.31746	4.35547	2.28825	8.20273	2.29152	1.18921	1.19392	1.75366	1.75341	-3.22522	1.28309	2.25419	1.25702	2.11341	-1.504	1.36507	4.3431	1.73749	2.89642	-1.07837	-1.45318	-1.33757	2.44559	1.06989	1.70389	NA	7.7043	1.24885	1.57611	2.38445	-1.31026	1.33812	1.5057	-1.09495	2.10214	2.72354	1.03801	5	2	2	1
037	-1.22441	2.49088	1.026	8.06232	1.75293	NA	1.10749	-1.02661	NA	2.14735	-1.14301	-1.25301	1.27811	3.93272	2.72477	-1.02966	1.01014	3.45616	NA	3.48303	6.17969	2.31704	NA	1.97275	1.2583	1.66727	1.93873	1.22015	2.59432	NA	5.78396	1.74709	1.7524	NA	-1.82032	1.40916	2.69713	1.29788	3.20496	1.80981	1.20335	5	2	2	1
038	-1.60188	-1.73306	1.10906	2.68289	1.44837	1.29394	3.22489	1.63237	-1.47189	-1.11493	-2.47483	1.50506	1.20201	-9.25785	1.94758	-2.94536	3.07929	2.15293	-1.41167	1.31374	7.1942	1.75082	-2.87184	-1.00982	-1.71006	-1.60842	2.17523	2.23186	-1.61322	NA	1.03501	1.58192	2.96252	1.37383	-1.30349	2.29763	2.39946	-1.29783	1.46324	3.18744	1.78695	25	1	1	1
039	-2.99217	1.69019	1.01782	6.00382	2.783	7.27443	3.09491	8.09953	1.81751	1.80784	2.09254	1.42954	1.48543	-1.09971	2.69223	-1.31941	4.26115	2.11902	-1.07826	1.67693	11.1291	11.6057	1.39446	1.92085	-1.10547	1.70369	2.90956	3.43899	2.16656	NA	11.8773	2.79676	1.87038	NA	1.19211	3.53644	6.11918	1.90622	4.2643	4.24092	1.67315	40	2	2	2
040	-3.33547	1.98732	NA	6.13452	2.82674	NA	NA	NA	NA	1.32473	1.72651	NA	1.00525	-2.35161	2.80206	NA	-1.11902	-2.45328	NA	1.12331	3.67778	3.00454	NA	1.31403	-2.16799	1.50483	NA	NA	3.61058	NA	4.27275	-1.09915	2.05196	NA	-2.32143	1.46764	2.05362	1.02051	3.57854	NA	1.89572	5	2	2	2
041	-1.11576	-1.34263	-1.02438	2.38785	2.34313	1.15498	2.47596	1.54033	NA	2.15333	1.41439	-2.23309	-1.17092	-2.69832	2.60033	-2.54354	6.30306	1.1497	1.35084	1.19388	5.584	4.57302	3.70152	2.14992	-1.05907	2.56892	1.11133	3.6471	3.79471	3.80594	-1.06601	6.17	1.87073	2.64419	1.96044	5.79364	5.12246	1.95193	1.57744	2.15896	1.14732	20	2	2	2
042	-1.9723	2.27467	-1.69703	4.35919	3.21661	NA	3.43212	-1.22771	NA	2.62354	1.63848	-1.0546	1.15391	-1.44808	2.25241	-2.08002	5.67139	1.8008	1.28534	2.81788	14.0469	4.78086	1.44791	5.78089	1.66294	5.47804	1.8566	9.51432	5.68419	3.83347	5.9392	2.27367	2.21829	NA	1.01716	8.21216	12.0766	2.84443	3.17932	4.06974	2.11181	18	2	2	2
043	-2.28428	1.37714	-1.89302	3.40156	1.45257	NA	2.90024	1.4995	NA	1.45842	2.38646	1.07532	1.20377	-1.27977	1.85705	-1.56442	5.7017	-1.44191	-1.1439	2.31895	6.03394	4.01865	-1.22819	2.5944	-1.08524	2.40558	1.41099	-1.39726	2.71553	NA	-1.19591	2.10076	3.20296	NA	-1.25205	1.67461	2.22834	1.84153	2.69826	2.41128	1.47831	15	2	2	2
044	-3.25968	2.29797	-1.22506	2.33221	-1.08832	NA	1.21124	NA	NA	1.26247	1.59045	NA	-1.30831	NA	-1.00285	-3.62326	5.02224	NA	-1.14125	2.08169	5.82398	4.73882	-1.7645	1.48857	-1.51942	2.28915	NA	1.13266	5.57589	NA	1.04339	2.36423	1.34837	NA	-1.05126	2.06585	2.50155	1.21589	2.67133	1.93351	-1.01232	9	1	2	2
045	-2.46341	1.9573	1.60186	5.6266	2.31337	5.98045	2.73607	8.08355	NA	2.03699	2.04988	1.05398	1.30374	1.02968	1.93701	-1.96489	3.18547	2.80401	NA	3.23517	16.264	6.16465	1.31677	2.62576	1.20829	2.32692	NA	4.99528	3.18776	NA	10.9842	1.90735	1.5281	NA	1.41325	2.83647	5.21829	1.70657	4.41139	3.76966	1.1954	5	1	4	2
046	-2.28474	1.4835	1.13086	4.4355	2.79988	3.41837	3.24228	3.80447	1.69542	2.2706	1.45106	1.25562	1.33706	-2.01764	2.55007	-1.08781	3.25488	2.77896	1.24762	1.69112	13.5549	4.13274	1.56546	1.70817	-1.19571	1.61814	2.71411	2.01591	3.54171	1.76256	21.6998	1.42016	2.27413	1.83859	-1.00095	2.1778	3.49821	1.15972	3.51198	4.27292	1.27865	12	1	4	2
047	-1.76806	1.21433	1.1902	3.93373	2.08992	3.0297	5.25397	4.93236	-1.13751	1.12246	1.24939	1.56624	1.42211	1.18554	2.5976	-1.82521	2.62354	2.38938	-1.1369	1.97647	12.3285	4.31735	1.30945	1.86895	-1.46494	1.60854	1.97697	1.31674	2.15306	NA	1.13715	1.32861	1.49579	2.01048	1.02646	1.79146	2.55109	1.15752	3.62316	4.01699	2.33672	5	2	2	2
048	-3.37594	2.79043	-1.66823	2.43557	1.09193	1.30791	1.9041	1.79879	1.56548	-1.29243	1.28305	-1.28783	-1.1202	NA	1.4154	-2.945	3.19299	1.23235	-1.27689	1.09057	8.25989	3.62131	-1.74841	-1.11028	-1.64172	-1.38549	1.07404	-1.26952	2.10026	NA	-1.52526	1.46973	7.85843	NA	-1.62101	1.23846	1.97665	1.15572	1.84928	2.65803	1.25268	16	2	2	2
049	-1.54281	2.17445	-1.28517	4.97737	3.52443	-1.37998	1.75047	-1.08766	-1.51322	1.37181	2.0277	1.12384	1.59212	1.13537	2.61709	2.79815	2.29421	2.06992	-1.939	1.95552	8.093	3.58602	-2.22956	2.11602	-1.01266	1.95635	1.74555	1.00682	2.66628	NA	-1.94179	1.23934	1.29799	NA	-1.24676	1.64041	2.21339	1.81969	4.22455	2.42559	2.49134	5	1	1	2
050	-2.76707	-1.32142	-1.9486	2.39354	2.64984	1.59959	1.61	-1.38614	NA	1.02515	1.14682	-2.18629	-1.52203	-1.91102	1.96403	-4.07062	3.37071	-2.50123	-2.85481	-2.10118	3.61546	4.7857	-1.49876	1.72494	-2.1097	1.8539	-1.16128	3.39644	3.52168	NA	10.5235	1.52569	2.51658	NA	-1.05502	1.59364	2.27965	1.51396	1.47569	1.33857	1.28959	15	2	4	2
051	-1.18025	1.29317	1.69386	5.6095	2.54082	1.92653	5.25528	2.50979	NA	2.19258	1.73414	1.25916	1.62854	1.21308	3.58747	-1.25717	5.87304	4.03558	1.73272	2.05286	20.4914	5.72605	2.04416	4.1152	1.14405	5.11801	3.73666	13.6303	2.99259	2.37268	6.4154	4.63456	3.01029	NA	1.73238	6.24645	7.93937	2.54047	3.21739	5.61953	2.61124	9	2	2	2
052	-4.03222	1.7582	-1.34432	2.78168	1.38264	2.16405	2.02255	-1.03598	NA	NA	3.0623	NA	-1.78248	NA	1.61359	-2.03826	7.22949	1.20196	NA	1.70193	NA	3.8043	NA	1.13614	-1.4698	1.18798	1.97456	NA	3.56321	NA	4.09201	3.02493	1.94586	NA	1.28535	2.05713	2.56767	1.73584	3.84476	1.42287	1.15349	15	2	2	2
053	-2.37826	-1.02775	1.14813	8.38298	2.63715	2.48293	2.74453	-1.91208	NA	1.59127	1.38761	-1.38502	1.99894	-1.34872	3.11741	-2.03968	5.71063	-1.76552	1.06196	1.59981	8.76873	5.6948	-1.74151	2.6394	-1.63447	3.04111	2.46374	NA	3.21353	2.58447	-1.00749	1.70131	1.43788	NA	1.27522	3.49463	3.97054	2.61096	3.24899	1.03888	2.07825	8	2	2	2
054	-1.25422	1.53028	-1.36368	3.43461	-1.00411	NA	1.08527	-1.06245	NA	-1.0681	1.26445	-2.01773	-1.1266	-1.0602	1.45377	1.17876	5.09307	1.20743	-1.66716	2.05326	6.15058	3.15666	1.04016	2.67842	-1.0402	2.12847	1.133	-1.06247	3.42968	NA	-3.1119	1.88185	2.54016	NA	-1.1132	2.1207	2.7985	1.82596	2.7634	1.19337	1.71958	5	2	1	2
055	-2.05896	1.50982	1.50181	5.35423	1.46106	1.28179	2.36686	-1.1329	NA	3.03316	2.04589	-1.91155	1.24612	-4.30462	3.31645	-2.4839	2.8848	1.69152	-1.17721	1.53417	10.7634	5.50289	1.10744	3.24575	1.38133	3.4893	1.7728	9.55469	4.6014	NA	1.80818	2.89927	2.86674	NA	1.07105	6.52233	11.4908	2.62092	3.27697	3.16144	1.83393	45	1	2	2
056	-1.63772	1.03938	2.28777	3.02307	1.44183	2.11962	2.58595	-1.96334	NA	2.88785	1.63947	-1.82521	-1.16048	-3.9315	2.39128	-3.32633	3.67093	1.28431	-1.42191	1.14906	5.12388	2.02118	1.08896	3.60143	-1.07625	4.50688	1.31279	2.21666	2.27721	1.7619	4.85166	2.87305	2.2949	NA	-1.42094	4.37719	4.24396	1.26667	2.05373	2.33427	1.36947	5	2	2	2
057	-3.42649	-1.36386	NA	2.23326	-1.5207	NA	-1.07202	NA	NA	-1.34001	1.33689	-2.28994	-1.90267	-6.13896	-1.28193	-2.67175	3.59364	-1.27156	NA	1.09966	2.99495	2.40371	1.09115	1.01518	-2.2557	1.18366	1.05234	-1.26986	1.46227	NA	3.58596	1.71883	1.66976	NA	-1.25653	1.34919	1.83479	1.38987	1.67533	1.37876	-1.41161	8	2	2	2
058	-4.56538	1.25345	-2.8932	1.49633	-4.6687	NA	-1.64679	NA	NA	-1.41268	2.31833	-2.44286	-2.43567	-2.07588	-1.65211	-8.52048	1.12868	-3.1413	NA	1.67269	NA	4.21324	-2.93298	-1.25862	-3.0057	1.20678	NA	NA	4.17084	NA	-3.10973	-1.30899	2.45951	NA	-3.02555	-1.80524	1.10855	1.13285	2.71686	NA	-1.1652	1	1	1	2
059	-1.32693	1.58506	1.35323	4.97756	1.90112	1.90364	3.93633	3.9895	NA	1.89482	1.70524	1.318	1.37183	-4.27142	2.50378	-1.92401	3.0004	2.04272	-1.0892	2.10955	10.8471	4.7409	1.25632	2.61335	-1.4136	2.64635	1.98508	2.41739	2.97804	NA	-1.29354	2.44478	-1.6081	NA	-1.30687	2.29788	3.35048	3.01253	2.52522	3.85789	1.99314	8	1	2	2
060	-1.27548	1.44151	4.0172	5.98469	4.04133	6.63303	12.7563	6.90353	NA	3.76049	1.45653	3.93802	2.30396	-2.335	3.57465	1.84334	27.4858	5.92092	2.55327	4.82377	33.071	5.06506	2.59383	6.03035	2.02659	5.70626	7.11134	4.50576	6.58339	3.65521	1.4731	12.9531	1.07633	NA	3.89337	5.82873	7.18867	3.07119	4.91628	15.1652	2.73454	30	2	2	2
061	-2.28942	1.1655	-1.75635	2.28917	1.51155	1.04465	1.28284	1.01868	NA	-1.18166	2.0218	-1.7236	-1.36623	-2.2857	1.84143	-3.93108	2.27531	-2.10558	NA	1.0915	3.7538	3.83171	-1.9644	1.4935	-1.77429	1.61931	NA	-2.0263	2.59149	NA	1.9549	2.1172	1.65974	NA	-1.7898	1.48133	2.3446	1.09785	3.54422	-1.12226	1.31681	12	2	2	2
062	-2.65915	-1.34503	1.4591	4.33138	1.5758	5.57128	4.24099	6.13957	1.56905	2.52038	1.1391	1.01652	1.1151	-3.22226	2.33902	1.3901	10.7125	2.39232	1.34561	2.45939	11.1109	3.88162	1.80795	2.1795	1.10495	2.69608	3.34909	3.52519	2.02987	2.40794	1.6636	4.41926	-1.11396	4.48538	1.94195	3.66108	4.00577	1.34785	2.5766	6.54269	1.15728	45	2	2	2
063	-2.34848	1.24404	-1.63671	5.13192	1.85098	1.53306	-1.00327	1.37425	NA	1.10409	2.16219	-1.64657	1.12103	-5.44601	3.36491	-3.28756	1.97324	-1.22779	NA	1.74316	5.67172	3.776	-1.71537	1.27578	-1.72122	1.88449	1.0704	-1.7166	3.1117	NA	1.05567	1.56381	1.43525	NA	-1.73146	1.2574	2.12783	1.68887	2.25239	1.45023	2.28271	9	2	2	2
064	1.11533	1.90565	2.34506	17.0473	6.80622	6.62747	6.60977	9.90983	-1.11092	15.1267	1.20166	1.98188	2.27561	-2.3205	4.53787	3.75784	14.1033	5.32576	2.35452	2.62949	15.4671	8.14316	9.70493	4.45429	2.01179	5.81926	5.27516	9.60634	4.83081	7.11435	59.6765	8.62626	1.59205	10.1901	6.26674	4.49719	6.64005	2.2879	3.81694	7.65313	2.78099	5	2	1	2
065	-2.20948	-1.02658	-1.11998	2.36316	1.00565	1.195	2.08211	NA	NA	-1.09306	2.07711	-2.0384	-1.52961	-2.62302	2.06718	-4.12126	3.38159	-1.26261	-1.48488	1.44402	6.91598	5.06343	-2.5173	1.41096	-1.65823	1.44146	1.30843	-1.09451	1.95745	NA	-2.69467	1.72625	2.60864	NA	-1.31176	1.14787	2.15454	1.47669	3.31597	1.04201	1.64861	20	2	2	2
066	-2.87906	-1.55424	NA	2.2895	-1.0345	NA	NA	1.45468	NA	NA	1.28176	NA	-2.52328	-1.63763	-1.08065	-3.17637	2.11195	2.5618	NA	1.18662	NA	3.0314	1.28354	1.14728	-3.38728	1.4492	NA	2.19251	1.40849	NA	NA	2.89607	3.8918	NA	-2.52192	1.39866	1.91963	-1.01335	1.88018	NA	NA	5	1	2	2
067	-1.67446	-1.03221	-1.18189	3.37033	1.8208	1.17053	2.80063	-1.45588	NA	1.84658	1.46453	-1.34355	1.29271	-2.43229	2.52124	-2.1224	5.48663	1.53062	-1.50048	1.43388	11.9522	4.55997	-1.25976	2.30077	-1.19712	2.7413	1.1962	1.84668	2.66585	NA	1.13134	4.59928	2.516	NA	-1.03821	2.97548	3.02909	1.19367	3.32638	3.04492	2.10886	15	2	3	2
068	-1.32145	1.38052	2.19657	5.39127	5.14653	13.35	3.79628	11.0388	9.27797	2.34874	-1.15382	2.11661	1.69507	-1.8876	3.18382	1.17884	5.6523	3.18174	1.35847	2.06155	12.1409	4.87258	7.10504	2.4918	1.10027	2.59477	3.9124	13.9463	4.56266	NA	11.0847	4.72265	3.51794	4.23844	2.25828	3.1714	5.57921	2.4148	2.6889	4.93611	2.394	60	2	4	2
069	1.437	1.35966	NA	NA	NA	NA	NA	NA	NA	NA	1.22472	NA	NA	NA	NA	NA	NA	NA	NA	NA	NA	NA	NA	5.8082	2.69185	23.0509	NA	NA	6.90611	NA	NA	NA	NA	NA	NA	NA	12.951	5.52133	NA	NA	NA	7	2	2	2
070	-1.61701	2.18691	NA	4.95455	1.87028	NA	NA	NA	NA	NA	1.80895	NA	1.30804	-1.04319	3.59677	1.57439	4.29223	3.53411	NA	2.53222	12.3372	5.91329	NA	2.26688	-1.29942	2.25743	4.23336	NA	2.71603	NA	5.84088	3.35711	-2.05653	NA	-1.1016	2.16075	3.19842	1.08924	5.01946	5.21369	2.41121	20	2	4	2
071	-1.95919	1.36812	1.15502	2.92651	1.07675	NA	NA	1.80688	NA	NA	1.72319	NA	1.18143	NA	1.35801	2.39102	3.74755	3.35935	NA	2.00584	12.1181	5.75011	NA	2.4042	-1.23922	2.66059	3.21922	NA	2.90933	NA	-1.39588	NA	1.51269	NA	1.21626	1.4906	2.71285	1.92759	3.72171	2.74155	2.0765	5	1	1	2
072	-2.52671	-1.11158	-2.54727	1.94027	3.16666	NA	-1.15992	-1.7627	NA	1.28985	1.08909	NA	-2.38373	NA	1.78387	-2.6687	1.59685	-1.59458	NA	-1.29078	4.1671	6.15663	-1.47401	2.51651	-1.11791	3.12825	NA	1.67957	5.05429	NA	12.2715	3.1672	4.21962	NA	-1.33951	3.26153	11.8654	2.00483	1.0863	-1.22771	1.45271	9	2	2	2
073	-3.31366	1.4123	-2.82784	3.99719	2.37707	NA	1.76499	-2.28299	NA	1.45234	1.84589	-1.23597	1.22516	NA	2.4901	-4.09542	2.09454	-1.60425	NA	1.79583	4.40647	4.68803	-2.88311	1.0968	-1.77159	1.38884	-1.24006	-1.45413	3.21268	NA	-2.50757	1.13042	-1.14006	NA	-1.33698	-1.03904	1.45156	1.0225	2.07533	-1.03252	1.37401	5	2	1	2
074	-3.53125	-1.65847	NA	-1.07909	1.08095	NA	NA	NA	NA	NA	-1.38233	NA	-2.3007	NA	-1.47949	-7.4468	-3.22934	-3.9934	NA	-1.24272	3.05164	1.52571	NA	-1.78955	-4.05254	-1.5309	NA	NA	-1.73824	NA	1.14328	-1.55084	2.37819	NA	-6.39485	-1.03274	1.36928	1.55294	-1.30721	NA	-1.80387	2	1	2	2
075	-2.75147	1.07629	-2.92896	1.82038	-1.05053	NA	-1.81535	-2.25715	-1.24898	-1.40154	1.14336	-1.61573	-1.44267	-4.54809	-1.04749	-3.05929	1.33455	1.29192	-1.76045	-2.63752	6.50851	4.92956	-3.10385	1.33615	-1.71751	1.37851	1.18463	-1.37482	1.10495	NA	5.09959	1.55171	3.48285	NA	-2.64717	1.11356	3.3154	1.26122	1.21074	-1.06222	-1.48457	39	1	4	2
076	-1.27124	2.08845	-2.25509	3.33348	-1.01687	NA	2.38048	-1.67578	NA	1.00908	1.96656	-1.34405	1.22662	3.55013	1.84272	-1.17078	3.09414	1.18226	-1.21365	2.05929	7.00366	2.69543	-1.76357	2.13896	-1.44944	2.04728	1.18101	-1.18597	2.91811	NA	-2.21846	1.88103	3.07587	NA	-1.66232	2.80372	3.60745	2.51264	3.66691	1.61931	2.08581	5	1	2	2
077	-4.81861	-3.92857	NA	1.10197	-1.5136	NA	NA	NA	NA	NA	-1.30817	NA	-3.59957	NA	-1.79485	NA	NA	NA	NA	NA	NA	11.388	NA	-1.40138	-4.5066	-1.26031	NA	NA	3.74468	NA	1.13148	NA	8.75004	NA	-2.25581	-1.14706	1.78435	-1.48233	1.22037	NA	NA	5	1	2	2
078	-1.40193	-1.67938	-1.37664	3.25444	2.14116	1.87221	3.42979	1.86952	-3.16277	1.80493	1.65473	-1.19985	1.46956	-1.74501	1.66898	-1.42483	7.44129	4.74267	1.70827	1.08805	12.446	4.05008	3.06028	2.38893	-1.58994	2.84704	2.17646	11.53	1.30411	2.24173	2.20348	3.51213	2.72192	2.73323	1.25979	4.06731	5.26921	1.57606	1.4958	4.01208	1.33982	40	1	4	2
079	-3.49482	-2.54828	-2.4272	1.75489	1.55108	-1.43718	-2.12861	-4.16849	-1.16925	NA	-1.10183	-2.24355	-1.53622	-2.86546	1.43945	-7.43404	1.30607	-1.06274	NA	-5.07054	4.10266	1.37743	-1.44508	-1.31502	-4.51263	-1.19173	-1.2239	-1.89108	2.53001	NA	1.05656	2.34819	3.57413	NA	-4.05006	-1.08666	1.5882	-1.24235	-1.68832	-1.53615	1.20134	15	2	4	2
080	-1.49576	-2.83116	-1.92064	1.38814	-1.18773	2.65071	1.05872	3.91197	NA	1.91659	-1.79358	NA	-2.11668	NA	-1.55621	-1.27546	2.02839	2.89779	NA	-1.2983	6.06955	4.62748	NA	4.60316	-1.6109	6.0923	1.39742	-1.12231	6.03144	NA	NA	1.77591	2.46238	NA	-2.42949	3.80241	3.06896	1.92325	3.1412	2.35901	-1.13243	12	2	2	2
081	-1.2002	1.60023	1.01639	3.24677	1.68951	6.31097	3.40027	9.20358	3.24148	1.71654	1.49598	1.19532	1.66194	-4.32794	1.67189	1.96922	4.51863	5.3068	1.33038	1.80908	12.5379	2.01803	1.14198	1.83896	-1.15128	1.47773	2.96522	2.38962	2.51609	1.77662	3.71913	2.57668	5.38742	1.90621	1.12732	2.97205	3.77743	1.55919	2.62283	3.98904	1.46929	35	1	3	2
082	-1.10098	-1.47536	-1.33359	2.32603	1.68201	NA	1.35745	-1.91724	NA	NA	-1.04756	-1.6665	-1.19396	-4.28891	1.42789	-1.30698	1.57495	1.20344	-1.96707	-1.30136	3.9096	3.09481	-3.31177	2.29496	-1.8157	1.43061	-1.53945	-1.40649	2.19992	NA	-1.0265	-1.17874	2.70582	NA	-2.14046	2.47251	3.24997	1.00659	1.74554	-1.05979	1.27866	8	1	2	2
083	-4.35768	-1.69695	NA	2.40679	-3.15485	NA	NA	NA	NA	1.15861	1.18643	NA	-2.39774	NA	1.00655	-5.31227	-1.19901	NA	NA	-1.08393	3.53386	2.48997	NA	-1.31146	-3.49183	-1.04013	NA	NA	1.75966	NA	-1.10016	-1.8112	3.61201	NA	-4.56694	-1.07309	1.02372	1.8051	2.36207	NA	-1.11758	5	2	1	2
084	1.105	-1.17396	NA	-1.04266	-1.96519	NA	-1.35035	-1.56706	NA	NA	-1.01143	NA	-1.87239	2.90413	-1.26269	-2.65494	2.27646	1.28727	NA	1.8642	5.1357	7.37904	2.32154	6.24314	-1.28616	4.36499	-1.01332	1.0099	4.30595	NA	-1.86582	2.96437	1.13476	NA	1.11566	5.44995	4.45175	2.18539	1.2943	1.04669	-1.29517	5	2	2	2
085	-2.64797	-1.76899	-1.56129	1.83021	2.00505	1.22281	1.28247	-1.25229	NA	1.02126	-1.12927	-1.43427	-1.33235	-3.67027	1.30222	-1.06082	1.36045	2.07747	-1.81389	-1.11831	4.39917	1.55533	-1.03322	1.22401	-2.08178	1.39159	1.78517	-1.06962	3.39581	NA	-1.42642	2.05031	1.9943	2.52024	-1.23116	2.22195	2.09788	1.89382	1.68239	1.41022	-1.08676	12	2	2	2
086	-1.2028	1.8089	-1.22131	4.51919	5.66597	3.68469	2.82565	7.34894	NA	NA	1.78616	1.42863	1.79468	-1.67796	2.23397	4.78187	3.94823	4.78416	2.26173	2.45454	7.12577	2.90507	-1.10934	1.69425	1.23672	1.64143	2.60813	1.10097	3.20504	NA	2.08583	1.76274	2.17023	NA	1.49804	2.06686	2.52235	1.49903	3.6973	3.20355	1.90451	5	1	2	2
087	-1.81757	1.73011	3.68558	10.1654	1.43674	32.2498	9.4428	32.4316	NA	3.46881	-2.83408	1.70508	2.43216	NA	2.1231	3.05319	3.49582	25.8681	NA	7.24499	26.5062	1.90697	3.31368	2.44904	-1.39832	6.07184	6.63418	6.96425	2.10059	NA	-1.04989	6.94266	-1.27856	15.4084	1.08169	4.4591	5.84562	1.94761	8.89905	10.6547	NA	45	2	2	2
088	-2.0597	-1.03201	NA	2.2238	-1.27508	NA	NA	-1.27095	NA	NA	1.73061	NA	-2.00649	-2.92676	-1.82828	-1.06007	2.14185	1.02348	NA	3.29061	NA	5.10206	NA	1.57121	-2.09692	1.9609	NA	NA	2.63435	NA	NA	2.28439	-1.03199	NA	-3.13542	1.126	1.97311	1.62629	3.21603	NA	-1.31532	8	1	2	2
089	-1.79714	-1.6667	-2.67082	2.35598	-1.84563	NA	-1.50574	-1.9943	NA	NA	1.55722	-2.46874	-1.57645	-1.82117	1.01589	-1.43911	1.28868	1.16926	NA	-1.18771	1.75455	3.4122	NA	1.45618	-2.28443	1.8933	-1.38415	-1.76423	1.97395	NA	-5.97109	-1.1849	7.43399	NA	-4.64756	1.17342	2.33849	2.54545	2.21091	-2.37703	1.04046	5	2	2	2
090	-1.90553	1.28133	NA	2.20263	-1.00025	7.9289	NA	14.6707	NA	NA	-1.64407	NA	-1.37363	NA	-1.78297	1.09345	1.04789	4.34397	NA	1.77448	6.7769	3.84142	NA	1.82872	-1.86018	2.39051	2.20483	1.05764	1.46078	NA	NA	1.20041	1.05222	NA	NA	2.08113	3.67399	1.41168	1.56279	1.76032	-1.59004	20	2	1	2
091	-1.44428	-1.12668	1.50622	3.44113	1.59815	3.88328	4.04284	4.38514	-1.31223	-1.03165	2.00095	1.58186	1.48777	-4.9232	1.57903	2.26045	4.54748	5.27319	1.02261	1.46064	13.3323	2.99421	-1.67992	2.07332	-1.18268	2.06596	4.1263	1.85061	1.39993	NA	-3.71075	2.13405	2.30891	1.82993	1.14861	2.92096	3.5763	2.39863	2.85275	5.71178	1.31005	15	2	2	2
092	-2.11154	-1.05688	NA	3.8157	1.92021	NA	NA	NA	NA	NA	1.30662	NA	-1.35381	NA	1.45492	-1.67614	3.08296	2.1418	1.88826	1.7506	7.5765	5.12754	-1.37664	2.31623	-2.54874	3.33106	NA	NA	3.17225	NA	4.17162	3.28813	3.44339	NA	-1.2966	1.8565	2.60834	1.73684	2.83097	1.36247	1.35887	17	2	2	2
093	-1.73834	1.61791	1.04335	3.5149	1.6471	7.35477	NA	5.10314	NA	3.14236	1.0834	NA	-1.25873	-1.26352	1.92046	1.43433	2.39402	1.06988	2.01323	4.22781	7.33389	3.2054	1.81429	2.74859	-1.29369	4.81665	2.6843	1.23613	3.1988	NA	2.17786	2.15019	3.70809	NA	-1.26899	1.80656	2.30757	1.75864	4.2281	NA	NA	3	1	1	2
094	-2.7268	-1.19584	-2.785	1.58954	1.72537	NA	-1.59695	-1.45458	NA	-1.20922	-1.42618	NA	-2.42175	-2.76988	-1.00987	-5.04609	-1.50785	-1.04181	NA	-1.25827	3.64568	2.92059	-1.80691	1.14924	-3.57606	1.46178	NA	-1.41875	1.79829	NA	10.9962	-1.08751	5.80137	NA	-3.41245	-1.1188	2.40776	1.32956	1.83332	NA	-1.43154	5	2	4	2
095	-1.94328	-1.79667	-2.10965	1.53962	-1.41148	NA	NA	1.57191	NA	1.35964	-1.06441	NA	-1.53669	1.03874	-1.28839	-2.95996	1.32889	3.39192	NA	1.03878	6.3024	1.88633	1.04371	1.1502	-3.03329	1.12821	1.19532	1.89278	-1.00565	NA	-2.04079	1.96535	1.99952	NA	-3.91615	1.19399	1.60876	-1.38423	1.89316	1.66912	-1.28046	15	1	4	2
096	-1.44523	1.10033	-1.5455	3.02303	1.4361	NA	2.53107	-2.9698	NA	2.25324	1.49348	-1.96509	-1.01964	-1.56725	1.34398	1.11118	4.60293	2.96497	1.09895	2.70382	7.59601	3.48812	-1.11932	3.42465	-1.04679	4.4227	1.46526	3.01047	3.8019	NA	1.16007	1.92985	2.80261	NA	-1.13578	3.63201	3.38992	1.66486	2.70531	2.65813	-1.07999	12	2	2	2
097	-1.41512	-1.07111	1.08305	1.98345	2.26734	2.81613	-1.95805	-1.74407	NA	-1.11046	1.14057	-2.5415	-1.08214	-2.69327	1.74538	-7.48561	-1.38932	-1.5332	-2.24992	-1.3612	3.64299	4.30616	1.07191	3.33949	-1.53688	3.06678	NA	-1.41845	1.65765	NA	1.09727	1.39072	8.39021	NA	-2.65072	2.18661	3.79123	2.18217	1.39571	-1.00522	1.23737	5	2	2	2
098	-2.46024	1.72099	-2.90816	3.60968	2.1363	NA	1.14192	NA	NA	-1.06998	2.17635	-3.35584	-1.11275	-4.90186	2.74417	-4.23606	1.22452	-1.15752	-2.11259	1.42735	7.91925	3.93225	-5.80198	1.71314	-1.48246	1.6679	1.54278	-1.14219	3.26748	NA	6.68442	1.06728	1.57131	NA	-2.3471	1.21953	2.40797	1.77649	4.55575	1.5313	1.64718	12	1	2	2
099	-1.76233	1.48666	-1.11261	43.5947	3.1835	3.36035	1.60373	1.98433	1.36923	7.55695	1.02003	-1.44296	1.05187	-1.84625	3.81014	5.01959	1.61684	3.53994	-1.11079	1.19233	12.1675	10.0425	1.86632	1.6311	-1.06977	1.24936	2.13975	1.18564	2.7102	NA	2513.74	2.72775	2.96322	7.98491	1.00719	1.55106	2.70703	1.03944	2.54284	1.98293	-1.00924	50	2	2	2
100	-2.99396	-1.48426	-3.89882	1.30958	-1.21111	-1.24307	-1.21244	-1.38672	NA	1.43462	-1.21306	-2.3787	-2.14144	-6.15018	1.32489	-3.25784	1.03545	1.23221	-1.93422	-2.21864	5.58037	1.98297	-1.01183	-1.39385	-2.4165	-1.55588	1.17443	1.50492	1.50086	NA	49.5508	1.25774	2.23275	NA	-2.07904	1.2454	1.71379	-1.91169	1.43087	1.08714	-1.65041	60	2	4	2
101	-1.82604	-1.12932	-1.13362	3.70047	1.51286	5.45334	2.95197	6.9953	NA	NA	-1.09301	NA	1.36177	NA	1.24341	2.2146	5.86936	9.16307	1.93179	3.2584	10.236	4.25764	1.81284	1.66473	-1.36494	1.99578	4.21481	3.80999	2.36805	NA	-1.27939	3.4465	1.71155	NA	1.50632	2.43948	3.60627	2.47128	2.71876	3.91154	1.11141	15	2	2	2
102	-1.51361	1.41878	NA	3.58381	1.01463	NA	NA	NA	NA	NA	8.53404	NA	2.6427	-1.02556	1.68252	1.85548	2.79425	1.79743	NA	NA	NA	5.17701	-1.09359	-1.18122	-2.16206	-1.43237	NA	NA	2.85075	NA	9.65941	1.49011	-3.08882	NA	-1.31612	3.20504	1.80189	-1.69229	7.29275	NA	5.13173	2	1	1	2
103	-1.10909	-1.0794	1.61019	4.10682	2.43628	3.03311	1.88593	1.9339	NA	1.4872	1.25432	1.16011	1.55138	1.10797	3.06905	-1.36277	2.46052	3.68153	-1.03639	1.29252	10.1362	2.60119	-1.56311	2.58401	-1.33425	2.64957	2.24393	3.12299	2.14106	NA	6.06719	1.92326	3.78415	NA	-1.35538	2.83673	3.25595	2.0785	2.61573	3.29276	1.74781	45	2	2	2
104	-2.57113	2.57505	NA	NA	1.76191	NA	NA	NA	NA	NA	-1.37102	NA	-1.53818	NA	1.21068	NA	NA	NA	NA	3.54844	NA	1.99853	NA	1.18994	-1.51022	1.48389	NA	NA	3.8371	NA	NA	NA	2.35745	NA	NA	1.7346	2.05679	-1.65363	3.07552	NA	NA	3	1	1	2
105	-3.17159	1.64757	-1.87783	2.35245	2.65458	NA	1.55135	-3.57523	NA	-1.69729	1.10498	1.22279	1.16454	-6.99814	1.91669	-1.67436	1.51853	1.01413	-2.31674	1.52247	5.84826	5.3837	-4.97489	1.18425	-1.55226	1.33165	-1.37556	-2.68837	1.84422	NA	-1.56159	1.05546	1.64474	NA	-2.39489	1.32101	1.94526	1.39133	2.41193	1.25012	1.37137	4	2	2	2
106	-1.9058	2.13505	NA	5.92084	1.62469	NA	2.10974	NA	NA	NA	2.47708	1.92194	1.15657	-1.04615	3.87962	-1.95915	1.99739	NA	NA	2.26956	16.6083	3.52054	NA	3.60187	-1.15007	3.60306	NA	NA	4.28682	NA	1.00652	2.17379	5.27074	NA	-1.64034	1.98711	2.83891	2.32404	5.06319	1.75406	2.2723	3	2	1	2
107	-2.5356	-1.1934	NA	2.25953	2.34463	NA	NA	NA	NA	NA	1.66933	NA	-1.37687	NA	1.5759	NA	NA	NA	NA	2.0487	NA	9.24161	NA	2.56006	-2.5442	2.53689	NA	NA	2.77873	NA	NA	NA	2.19819	NA	NA	2.02072	3.04114	1.59342	3.71013	NA	NA	5	1	2	2
108	-6.96089	1.60038	-3.33448	1.62288	1.23445	-1.16439	-1.40158	NA	1.43587	NA	1.05813	-3.00315	-4.82665	-2.34097	1.3732	-5.42781	1.19668	-2.06364	NA	-1.94713	5.96297	4.58383	-2.9955	-1.4507	-2.08776	-1.06219	-1.51121	-1.61253	3.151	NA	10.0077	-1.13795	20.7611	NA	-1.52409	-1.54578	3.05131	1.30267	-1.32186	-1.09576	-1.51234	8	2	4	2
109	-2.26522	1.67185	-2.84904	2.7583	4.10385	NA	NA	-2.25829	NA	-1.06421	1.34507	-1.15468	1.43319	-4.87541	1.76617	-1.38291	-1.55548	NA	NA	1.35455	NA	10.5628	-3.11928	1.32581	-1.41208	1.36417	NA	NA	3.44535	NA	7.60449	1.11014	-2.31091	NA	-2.03608	1.4748	2.22683	1.41911	4.29824	NA	1.34935	2	1	1	2
110	-1.00568	1.52045	4.21238	6.07144	3.57849	8.52321	4.6649	9.53849	NA	4.44581	1.57349	1.75892	2.08486	-1.05623	2.02294	5.05093	11.7569	31.9816	3.0104	5.5855	26.3195	3.56461	4.77231	4.97462	1.29015	5.29482	7.02427	6.8391	3.86518	NA	NA	7.05335	-1.36337	NA	1.70604	5.94842	6.44425	1.71649	5.71419	5.85053	1.61206	50	1	1	2
111	-2.09683	-1.17418	NA	NA	NA	NA	NA	NA	NA	NA	1.54088	NA	NA	NA	1.39579	NA	6.72372	NA	NA	2.63913	NA	5.98134	NA	2.97724	-1.16315	2.97102	NA	NA	5.87971	NA	NA	NA	3.06584	NA	NA	2.4256	3.86028	2.29338	3.25782	NA	NA	12	2	1	2
112	-1.82027	-1.01233	1.57957	3.76128	1.32481	2.37184	3.46886	1.90768	NA	1.76395	-1.1806	1.20864	1.2122	-2.59715	1.72704	1.25287	6.68723	5.93625	2.15179	2.36299	15.8575	1.88228	2.29782	2.0813	-1.20705	3.33012	4.20464	4.16105	1.53022	NA	1.67873	3.20952	1.62707	3.41318	1.46986	3.36375	3.79482	1.24683	2.80793	4.73113	1.22813	45	2	3	2
113	-2.33033	1.04201	NA	3.13424	2.55318	4.52832	NA	8.4385	NA	NA	-2.66893	NA	-1.17494	NA	-1.06903	-1.57272	NA	16.528	NA	2.09389	19.868	1.3135	1.58419	1.40769	-2.68023	2.21199	5.78452	NA	1.49588	NA	-1.08758	1.58864	1.9415	NA	NA	3.36358	2.35327	1.14185	2.67761	2.3819	NA	20	2	1	2
114	-4.2552	-1.05925	-1.69596	2.47728	2.59173	NA	-1.05679	NA	NA	NA	1.90411	-1.65473	-1.01241	NA	1.51141	-1.07276	2.06503	1.73143	NA	1.01085	5.52619	5.67802	-1.2261	1.76367	-2.54839	1.49713	1.26416	NA	1.53111	NA	5.7671	2.39232	2.80509	NA	-1.24448	1.43954	2.27757	1.2318	2.71942	1.28362	-1.23804	15	2	4	2
115	-2.65341	-1.53626	NA	2.80591	-1.02684	NA	-1.2411	NA	NA	-1.47056	1.43003	-1.54411	-1.43179	-3.84973	1.64331	-2.5176	-2.05172	-1.49937	-1.99414	-1.4402	NA	4.34299	-4.31034	-1.06694	-2.75967	-1.17388	NA	-2.43582	1.96639	NA	2.37413	-1.36521	1.24235	NA	-6.14808	1.53738	1.50292	-1.21551	2.82732	-1.38614	1.53654	5	2	1	2
116	-3.15917	2.21193	-1.06257	6.25708	1.59701	NA	1.7938	-1.19997	NA	NA	2.12501	-1.2271	1.1513	-2.08933	3.2009	-1.70333	2.67625	1.03291	1.29915	2.42586	4.86783	7.55079	-1.8269	1.65534	-1.39869	2.2865	1.43525	-1.02837	4.56735	NA	1.22527	1.7245	1.94443	NA	-1.0813	1.43092	2.9698	1.85587	4.58524	1.84802	2.56592	15	1	1	2
117	-2.07276	-1.63054	1.60044	2.5295	1.6953	3.77442	6.27995	5.73664	NA	1.52404	1.35365	1.14983	-1.03429	-4.16962	2.36745	-1.77752	11.6948	1.95379	1.52516	1.29432	13.7405	3.06091	2.29748	3.13559	-1.10169	3.34153	3.54231	2.43681	1.29029	3.69768	-1.61182	5.47791	2.22619	2.55834	2.63746	3.34821	3.34539	1.46904	1.80475	6.27405	1.72445	20	2	3	2
118	-1.67719	1.96011	-2.46118	2.68619	1.07365	-1.07429	1.01126	-1.25055	NA	1.67242	1.40555	-2.93377	-1.38131	-2.11909	1.2219	1.22233	1.82861	-1.26931	-1.53573	1.37986	2.75023	2.72731	-2.87427	1.39017	-1.66544	1.23556	-1.32456	NA	2.54367	NA	-1.76359	1.83691	3.28146	NA	-2.47082	1.12798	2.21029	3.05226	2.65919	-1.68496	1.13015	2	1	2	2
119	-1.79643	2.66757	NA	2.03655	1.60537	NA	NA	4.59357	NA	NA	1.07051	NA	1.02898	NA	2.31061	1.10461	NA	12.5294	NA	5.85484	NA	3.50766	NA	2.07922	-1.33795	2.87629	NA	NA	5.22474	NA	3.31088	3.95161	2.20769	NA	1.00747	1.66953	2.13891	1.40288	3.90927	NA	NA	5	2	2	2
120	-3.70967	-1.0535	1.24719	3.33532	1.43168	14.0313	2.69002	11.6322	8.3367	-1.75393	1.08369	1.2529	1.11606	-2.2032	2.56985	-1.81077	3.37411	1.48444	1.00094	2.1788	7.91437	4.27178	-1.36555	1.47886	-1.3006	1.68123	2.38983	1.65794	3.21858	NA	1.55403	2.2375	2.22	NA	-1.04138	1.80472	3.37307	1.28363	3.24421	3.63941	1.59779	20	2	2	2
121	-1.14936	1.8384	-1.70175	2.59797	2.21043	NA	1.79546	NA	NA	1.92372	1.96293	NA	-1.09078	NA	2.03332	1.07301	5.41499	-1.24221	1.22837	1.61209	NA	12.5192	-1.22875	4.15989	-1.06001	4.49549	NA	3.10434	2.87221	NA	-2.40398	5.00531	6.77583	NA	1.21067	5.3714	10.4705	2.08329	2.29455	2.0059	1.71596	20	2	4	2
122	-1.75253	-1.18378	-1.56015	3.2373	1.39065	1.38685	3.30788	1.5364	NA	-1.07175	1.68598	-1.07171	1.26365	NA	1.71172	1.18845	2.71696	2.82223	1.07188	1.8923	9.87022	7.47183	-1.13876	4.3734	-1.1232	3.56544	1.69714	1.46253	1.89269	NA	-1.3878	1.62776	-1.09031	1.78647	-1.19172	2.77012	2.97631	2.84305	4.99713	3.76446	1.31539	8	1	1	2
123	-4.65182	-1.62868	-4.28126	2.08878	-1.73079	-1.58844	-2.1614	-4.65244	NA	-1.34253	1.43051	-2.10695	-2.33417	-4.31331	1.23716	-6.78749	1.09292	-2.95364	NA	-2.23187	4.18509	2.85596	-2.38756	-1.80161	-4.58003	-2.04912	-1.35068	-2.89971	-1.47502	NA	-1.1984	-1.19632	2.93077	NA	-2.60952	-1.3937	1.5505	-1.56584	1.33736	-2.54437	1.07195	5	2	2	2
124	-2.36758	1.1367	1.2131	3.83053	2.02077	4.54175	2.99275	4.44821	2.19436	1.04389	1.09955	-1.03313	1.15598	-5.67943	2.42247	-2.34822	3.53695	2.36746	1.16912	1.08527	13.6765	6.84472	-1.21123	3.02242	-1.18974	3.06547	2.89809	3.58585	2.446	1.94477	1.32528	2.21592	10.8582	1.25145	-1.00804	4.37253	5.22834	2.27426	1.8154	2.819	1.65132	30	1	2	2
125	2.87751	1.78834	NA	NA	NA	NA	NA	NA	NA	NA	NA	NA	NA	NA	NA	NA	NA	NA	NA	NA	NA	NA	NA	8.23057	5.49461	28.9572	NA	NA	5.33379	NA	30.4386	NA	NA	NA	NA	26.5116	54.5096	10.4276	NA	NA	NA	50	2	4	2
126	-2.60571	1.37422	-1.14655	4.25995	3.12551	NA	2.87307	-1.80786	NA	1.84588	1.55266	1.13417	1.0821	-1.53641	3.14826	-1.8802	4.05233	1.67115	1.45361	1.95131	10.2914	4.44619	-1.42364	2.07134	-1.24296	2.36614	2.00385	1.39174	5.61044	NA	-3.31618	2.96029	1.55646	NA	1.10693	2.23383	3.50808	1.74837	3.23664	2.86213	2.14691	5	2	2	2
127	-2.0803	1.44581	-1.80352	-1.00217	-1.27598	NA	1.8265	-2.26914	NA	1.12722	-1.63101	-2.11867	-1.429	NA	-1.49634	-6.45863	2.95968	-1.92028	-1.32735	1.40425	2.81484	5.60601	1.15372	3.92546	1.10439	3.91772	NA	1.25727	2.09852	2.90372	-2.58467	2.08896	2.7887	3.94077	-1.1045	2.1467	4.20445	1.60524	1.75957	1.3414	-1.68789	2	2	4	2
128	-3.33374	2.54915	-1.67721	3.40868	1.47382	2.6018	1.58994	4.12633	NA	1.09025	3.44323	-1.98261	-1.42684	-1.93065	2.15512	-3.09148	1.80524	-1.1743	NA	2.08318	7.13463	15.5082	-2.40545	2.24852	-1.31357	1.85552	2.25527	1.05678	6.94487	NA	-1.47737	1.85407	1.07678	NA	-1.6419	1.85014	2.58692	2.29905	6.20011	1.55517	1.92855	5	1	2	2
129	-2.56451	-1.23823	-1.69273	2.05092	1.2542	2.87796	1.16315	2.68308	1.84429	1.16572	1.31839	NA	-1.59973	NA	1.076	-1.59234	1.88692	1.43185	-1.11826	1.16744	5.58446	6.1259	1.19312	2.28981	-2.37175	1.48505	1.41944	1.77795	3.21592	NA	7.29674	1.73961	11.4943	NA	1.2001	2.7971	2.92854	1.71788	1.33891	1.15303	-1.14855	15	2	4	2
130	1.21737	-1.3674	1.77293	4.40289	3.3888	2.321	1.6501	1.36759	NA	1.72904	1.13885	-1.05275	1.43949	-4.28981	3.09909	1.05993	3.18105	3.49907	-1.13327	1.17781	8.31472	1.19006	1.46607	4.01744	-1.20043	3.27178	1.4589	1.47369	3.69099	NA	-1.40161	3.03934	2.35573	1.62361	-1.02008	3.50806	3.4086	2.31749	1.9739	2.89797	1.89009	5	1	2	2
131	-1.93566	1.16999	1.20774	3.3913	1.6858	5.04382	2.90094	3.77108	NA	1.87556	1.43177	-1.27838	-1.06535	-2.06682	2.25107	-1.33266	4.68097	2.08108	1.30175	3.64858	12.0708	3.6734	1.16343	2.69279	-1.02031	3.09724	2.10384	2.8419	3.45945	NA	1.18509	2.71743	2.29982	NA	1.33729	3.42366	4.89081	2.21288	3.42112	3.20434	1.88194	15	2	2	2
132	-4.58296	-1.78195	-1.67542	1.36361	-1.98628	NA	1.15952	-1.0657	NA	NA	1.18021	NA	-2.07091	-1.40981	1.66014	-5.1315	1.98222	-1.99697	NA	-1.75002	4.89469	6.74922	NA	-1.11515	-1.93324	-1.24955	1.40762	NA	2.14442	NA	2.8833	-1.23883	2.48872	NA	-1.5006	1.42618	1.58037	-1.6908	1.7699	-1.03731	-1.04406	5	2	3	2
133	-1.81472	1.1462	-2.00614	6.92878	1.86027	NA	1.51843	NA	NA	1.84029	1.86271	-2.33378	1.69514	-1.89196	5.16438	-2.96159	4.16532	-1.42549	-1.75005	1.83371	8.48955	4.05829	NA	1.96623	-1.4019	1.96551	1.74785	-1.17227	5.59935	NA	-1.3369	1.42699	1.44488	NA	-1.24512	2.28749	2.61114	2.20802	3.24049	1.67346	3.3217	12	1	2	2
134	-1.45008	-1.05554	-1.85356	2.40289	1.37101	-1.17528	1.75143	-3.12891	NA	1.62487	1.27386	-1.91979	1.00422	-3.93017	1.63188	-1.47936	2.50415	1.59187	-1.69954	1.56831	3.81056	2.07047	-3.60778	1.74851	-1.46048	2.14162	-1.1766	-1.27752	4.27949	NA	-2.15636	1.47287	2.45762	NA	-2.03805	2.04333	2.89242	1.64321	2.39103	1.41333	1.39639	12	2	1	2
135	-1.98234	-1.53201	3.2672	3.15334	1.48772	5.53409	4.47766	1.74792	1.28309	2.44154	-1.15543	-1.30938	1.2827	-2.29336	3.26564	-1.71909	5.32219	2.02436	1.79728	1.30827	10.2262	1.91276	2.67564	1.80408	-1.18386	2.15144	2.19097	4.79252	1.04478	3.49186	1.40938	4.36012	1.87673	NA	2.30713	3.88173	4.46662	1.99982	1.94737	3.45365	2.07486	45	1	3	2
136	-1.20628	-1.44265	-1.67322	3.91108	1.31007	9.00793	2.48682	12.6194	2.62873	2.5579	-1.14505	-1.02258	-1.07055	-1.46539	-1.2997	2.34699	4.83957	15.5909	NA	2.82235	15.6493	1.28796	1.74536	2.32843	-1.32566	2.46892	5.17259	4.79092	1.49436	NA	1.43886	3.63422	1.35031	NA	-1.43211	4.36153	3.93605	1.31586	2.12531	2.64189	-1.11573	20	2	1	2
137	-1.55968	2.39048	NA	5.51979	3.27549	NA	NA	3.36081	NA	NA	-1.26236	NA	-1.13338	-1.50744	2.42052	-1.58435	NA	10.3535	NA	2.68698	16.3925	2.34807	NA	1.63516	-1.48187	1.95134	NA	1.72685	3.05061	NA	2.13839	NA	2.56967	NA	-1.74107	2.63477	3.0511	1.50981	3.28518	1.71958	1.91679	15	1	1	2
138	-2.59014	-1.28639	-1.2428	2.13428	1.20798	2.59967	2.17483	4.21666	2.47853	NA	1.35254	1.64937	1.01858	NA	1.03126	3.37377	7.33651	4.23798	NA	1.41527	8.79808	1.65147	-1.57234	3.12889	1.12948	2.11314	3.01895	1.48292	1.91724	NA	3.57508	2.17642	3.19744	NA	1.62501	4.05427	2.53155	1.62752	1.65106	5.87656	-1.76406	38	1	3	2
139	-2.76067	1.154	NA	2.63578	1.04704	NA	NA	1.65346	NA	NA	1.38699	NA	-1.53409	-1.82125	-1.08414	1.27734	-1.41635	1.01215	NA	1.65498	3.58767	2.26403	NA	1.04177	-1.81944	-1.10688	NA	NA	2.30841	NA	-3.34603	1.3447	2.81638	NA	-3.83801	-1.21315	2.12037	1.68507	1.9018	1.17303	-1.17659	5	2	1	2
140	-3.5631	-1.97232	NA	1.95782	1.52453	NA	NA	-1.94369	NA	-1.25617	-1.12448	NA	-1.68089	-3.45289	1.22033	-2.96374	-1.44589	-2.97998	NA	-2.54163	2.17251	5.17901	-2.03475	1.31724	-2.50562	-1.05411	NA	1.07699	2.18159	NA	2.42986	1.39098	4.94527	NA	-3.64919	1.46758	2.7473	-1.51457	1.29879	-2.55964	-1.30123	5	1	3	2
141	-1.67525	NA	NA	NA	NA	NA	NA	NA	NA	NA	1.32906	NA	NA	NA	NA	NA	NA	NA	NA	NA	NA	NA	NA	1.41497	-1.76823	1.71141	NA	NA	5.42647	NA	NA	NA	NA	NA	NA	NA	NA	NA	NA	NA	NA	3	1	2	2
142	-2.82743	-1.44881	1.10166	2.67554	1.05773	3.83749	4.83868	3.83305	NA	1.39704	1.58946	-1.20514	1.46357	-4.37234	1.95268	-1.63105	4.70319	2.85751	1.25244	2.00268	15.1101	3.63253	-2.39779	1.48835	-1.26509	1.37201	2.85503	1.95146	2.01301	NA	1.21376	1.2945	2.97421	2.7473	1.48515	1.54007	2.08192	1.29363	2.94791	3.95235	1.53411	25	2	2	2
143	-4.43383	-1.28794	NA	3.97153	1.18172	NA	NA	NA	NA	NA	1.51485	NA	-1.00211	NA	2.81236	NA	NA	NA	NA	1.06565	NA	5.00157	NA	1.11159	-1.87894	-1.06821	NA	NA	2.18383	NA	1.08743	2.49532	2.71073	NA	-1.57187	1.38125	1.45547	2.17699	3.62121	NA	1.60572	5	2	2	2
144	1.15367	-1.09924	3.87156	5.87539	2.37126	19.5654	6.62677	19.3075	3.17204	7.0305	-1.54168	3.03438	1.88799	-1.11319	1.38255	8.29269	23.1507	16.2834	4.16551	4.38344	16.7641	3.93634	11.9345	4.43977	1.72597	4.9763	8.093	16.0767	1.81977	7.2411	1.23597	14.014	3.21046	NA	5.80899	9.02223	9.19939	3.03198	3.45645	9.97958	1.56433	50	1	3	2
145	-9.148	-1.71207	NA	-1.31257	-1.4583	-1.51126	-1.87686	NA	NA	-1.59662	2.59318	NA	-2.53456	-10.1278	-1.09247	-8.80596	-1.19855	-3.24655	NA	-3.3983	2.81524	3.27646	-3.50988	-2.44746	-3.12244	-2.18427	-1.82679	-2.29902	1.008	NA	52.6326	-1.14873	3.13543	NA	-3.11933	-1.24044	-1.15537	-3.66163	1.06849	-1.48145	-2.02518	5	2	3	2
146	-2.99283	2.42888	-1.38571	2.88601	1.04865	NA	2.37722	NA	NA	NA	2.18399	NA	-1.1076	NA	3.69524	NA	3.39889	1.7491	NA	-1.2673	11.3977	2.86605	-1.34857	1.14549	-1.49394	-1.21642	NA	1.23499	2.34728	NA	2.08259	1.94681	13.506	NA	-1.08199	1.5522	2.11061	-1.39125	3.12456	3.00126	1.87673	15	1	3	2
147	-1.38166	1.09019	-1.07544	2.40108	1.26458	NA	1.51262	-2.3975	NA	1.03723	1.70956	-1.50874	1.00992	-1.54975	1.09267	-1.07422	1.81127	2.00331	-1.06852	1.48523	4.89535	2.99364	NA	-1.25048	-1.87974	-1.14303	1.29583	-1.09467	1.99884	NA	-2.4968	1.49932	1.0023	NA	-3.31795	1.27909	1.69448	1.01762	2.97775	1.32049	1.38432	12	1	1	2
148	-1.97725	1.32796	1.27115	2.87128	3.16746	3.23576	3.43576	2.07244	NA	1.9633	1.64291	2.31613	-1.04184	-3.11126	-1.10958	2.44648	13.2531	4.93739	1.77145	2.16978	6.94953	3.78492	1.27266	2.01049	1.22598	1.18996	3.45206	3.79294	2.2574	NA	-1.64886	3.3837	1.73118	3.81543	2.00364	3.58027	4.42167	1.64916	2.58924	5.53451	-1.25623	30	2	1	2
149	-2.40619	-1.10148	1.65429	3.90252	2.17329	4.83032	4.41654	4.46872	NA	1.17233	-1.0455	1.68074	1.63753	-3.60724	2.00655	-1.21055	6.67114	4.63851	1.2883	2.66634	10.8682	3.58167	1.26655	2.3201	1.23039	1.98296	2.89303	4.1633	2.39964	NA	-2.33903	2.28118	1.59306	2.98344	2.28481	2.77453	3.2445	1.69293	2.78295	5.09335	2.77273	25	1	2	2
150	-2.54757	-1.66321	-1.00036	2.31711	-1.16986	2.57421	2.34846	1.65415	-1.7039	-1.19019	1.56603	-1.0195	-1.0984	-1.25227	1.97788	-2.34822	3.33952	1.47908	-1.21046	1.33229	10.9757	3.49935	-1.80054	1.03101	-2.39803	1.00519	2.21921	-1.64824	1.96932	2.17403	1.62215	1.49867	1.72319	NA	-1.34799	-1.00844	1.47804	1.32137	1.85165	2.40883	1.57321	15	2	2	2
151	-4.98192	1.05354	-1.83032	2.85833	1.41334	2.01163	1.9283	-1.05788	NA	-1.00095	1.34409	-2.03633	-1.45841	-3.71216	1.27275	-4.09664	2.05246	-1.56627	-1.7512	1.58135	6.14157	4.09955	NA	-1.0215	-2.2415	-1.08606	1.63154	-2.30361	2.55969	NA	1.89103	-1.13358	3.32214	NA	-2.79185	1.15074	1.15365	1.49778	2.13095	1.14006	1.01268	8	2	2	2
152	1.15031	1.4756	1.78561	4.92946	2.66599	3.73366	5.83533	5.44941	-1.44749	4.07609	1.56433	1.83575	2.34617	-2.14671	3.14361	1.03522	5.89588	5.27241	1.98479	2.96558	25.0362	3.22235	2.51918	3.80302	1.38297	3.13162	5.6285	7.11801	3.4689	2.75656	-1.18973	5.29162	1.03111	2.36989	1.5427	5.57598	5.50068	2.41367	2.38548	7.41317	1.89639	15	1	3	2
153	-1.0622	-1.25475	3.39952	6.14254	3.80415	15.7269	9.70344	17.0472	1.69959	3.81693	-1.83429	3.6383	2.73148	-1.86986	3.969	1.64129	12.9999	7.67916	3.43678	3.77223	34.5161	2.77621	9.01879	2.82608	1.62357	2.23877	8.73515	10.9467	2.95651	6.08596	-2.12149	11.1982	-1.39568	8.09075	5.17991	6.89269	6.27992	2.60871	2.76825	14.0087	2.32662	80	2	2	2
154	-1.08662	-1.6884	-1.32662	3.4994	1.215	1.18326	2.48309	-2.46456	NA	3.98559	-1.46033	-1.7922	-1.41487	-7.26456	2.08281	-1.58126	4.04993	1.2789	-1.63192	1.92965	7.14321	2.56362	4.27724	1.43988	-1.79299	1.32513	1.65741	3.98464	1.21477	2.44373	56.2083	3.478	2.68133	2.10094	1.65545	2.73741	3.38832	-1.36842	3.28193	1.60569	1.15914	50	2	4	2
155	-2.01787	1.66099	-1.61963	11.4368	3.2853	2.07079	1.06275	-2.1991	NA	5.252	1.60438	-2.13046	-1.06443	7.71221	2.61763	-2.27334	1.66358	-1.11122	-1.97709	1.5504	8.72558	8.84327	-1.55521	1.62692	-1.52574	1.90747	1.97667	-1.27336	1.57515	2.30958	1.85656	1.32723	-1.29196	NA	-1.88424	1.80297	2.03403	1.928	3.71038	1.06639	3.9906	5	2	1	2
156	-5.16675	-1.52598	-6.84031	4.60124	-1.32703	-1.01677	-2.9732	-6.32564	NA	-2.16794	1.5459	-1.49277	-1.2928	-7.04845	2.20872	-1.99696	-2.23164	-4.23333	NA	-1.49486	3.95819	4.07707	-4.65991	-1.88322	-3.02015	-1.45105	-1.43163	-1.99853	-1.15602	1.14579	1.46267	-1.14384	1.16752	NA	-4.80698	-1.82332	1.16711	1.05579	1.44252	-3.5761	1.62229	20	2	1	2
157	-2.73355	1.04764	-2.22315	3.06391	-1.22629	1.03767	2.00652	1.59604	-1.75118	-1.09019	-1.18482	-1.16259	-1.29688	-4.57236	1.87861	-3.1221	1.3903	1.27761	-2.08363	-1.1779	11.1798	2.1497	-2.18635	-1.15181	-1.79768	-1.10319	1.39735	2.37349	1.25036	1.15679	2.77541	-1.0279	1.58526	NA	-2.00777	1.75922	1.74565	1.12939	1.23421	2.02756	1.1825	70	1	3	2
158	-1.13663	1.42257	NA	15.8814	3.46237	43.8048	NA	39.0782	NA	NA	NA	NA	2.83903	NA	6.10036	15.3771	13.5083	45.1845	NA	24.904	NA	2.88776	35.3647	2.83694	1.74128	4.13442	NA	19.633	5.16801	NA	NA	33.6169	8.34717	NA	3.67314	14.2029	NA	NA	4.31699	20.9467	NA	30	1	2	2
159	-2.39485	-2.20813	-4.42956	2.58001	1.22395	1.02508	-2.01703	-4.33035	NA	-1.39532	1.54856	-3.16304	-1.08216	-5.79768	2.57501	-6.01357	-1.04394	-1.51956	NA	1.10199	7.49595	5.71538	-3.25514	1.00452	-2.11124	1.01848	1.53053	-1.21227	7.27921	NA	-1.6261	-1.16524	1.73359	NA	-2.50926	1.41736	1.96679	-1.6929	1.39391	-1.22964	1.62056	15	2	2	2
160	-1.00536	-1.10333	2.1178	5.05125	2.36985	3.40642	4.29786	2.22059	-1.3234	2.60219	1.16381	1.2434	2.20574	4.26666	3.44606	-1.87529	2.7949	4.05672	1.70527	1.17244	18.6872	13.1298	2.69227	5.29256	1.21557	4.75717	4.49139	8.89905	2.22964	3.87831	1.62948	3.94313	3.37126	2.04969	1.18887	7.33058	6.69984	2.69348	1.70843	4.35104	2.29826	80	2	4	2
161	-1.24329	-1.13564	-1.33888	4.73953	1.77589	1.6445	2.90933	-1.30281	NA	1.7569	1.13574	-1.16887	1.7242	-1.12505	3.68071	-2.53424	2.82448	1.88294	-1.13959	1.23711	14.6685	3.59907	-1.03786	1.87909	-1.43589	1.38894	2.75029	2.4724	3.02036	1.30517	3.0137	2.04481	1.46568	NA	-1.20695	2.58195	2.14812	1.19606	1.91106	2.39893	3.03467	20	2	3	2
162	-1.21693	-1.26154	1.16291	3.599	1.56742	2.03893	3.12715	1.91324	NA	1.34022	1.6808	1.01013	1.12029	-1.88509	2.54184	-1.58502	4.56428	2.32964	-1.07504	2.51756	16.2651	3.37327	-1.26174	1.41033	-1.19355	1.24732	2.96008	1.15752	3.49216	4.48321	1.84462	2.74199	1.44618	1.78597	-1.07285	3.21061	2.62374	1.22604	1.78512	4.04075	2.05888	40	2	2	2
163	-1.61978	1.09402	-2.13282	1.54511	1.14519	5.97446	1.24517	7.98955	-1.28478	-1.29578	1.17308	1.21875	-1.00981	-3.28242	1.40312	-3.36506	2.36234	-2.96776	-1.99424	-1.37169	3.76409	2.68243	-2.10009	-1.11335	-2.27	-1.06234	1.33718	-1.64894	-1.61273	2.36566	2.60799	2.87558	1.25944	1.09406	-1.53451	1.58062	2.48817	-1.21797	1.45704	1.62255	1.24829	50	2	2	2
164	1.29784	-1.50291	5.50356	5.11701	2.33934	12.269	7.20442	11.2995	3.56538	2.19114	-1.02892	1.76516	2.09711	-1.53611	3.27992	1.07446	10.2267	4.07359	1.52079	1.67678	17.304	4.10116	5.95274	2.88263	1.23521	2.94884	5.42602	10.9747	2.91971	3.17498	2.2092	8.61753	3.15152	5.57622	3.15466	7.1903	6.72157	2.3	2.029	8.12992	2.4541	40	2	2	2
165	1.02262	-1.58297	3.06386	4.23776	2.60205	4.52914	6.74959	4.762	-1.57372	2.47326	-1.18306	1.30104	2.20094	-2.32901	3.25839	-1.11234	13.0884	3.60824	1.70656	1.85978	20.9175	2.69645	3.14823	2.27586	1.28359	2.10321	4.25635	7.54442	1.79981	3.70053	-2.1836	8.21803	1.55837	4.7382	2.48061	5.85452	4.84235	1.73724	2.14039	5.95363	2.22844	50	2	3	2
166	-1.04624	1.2257	-1.84991	6.65139	6.13768	1.00857	-1.04406	-2.19451	NA	1.42456	2.17684	-2.44361	1.36509	-1.91957	6.92478	-3.60755	2.0638	-1.892	-2.10479	-1.04933	4.92717	3.3275	-2.73155	1.85022	-1.31689	1.81582	1.11286	-1.10612	6.42901	NA	4.54824	2.016	2.02243	NA	-1.30595	3.48995	3.86817	4.02504	2.68443	1.02064	4.34449	8	2	3	2
167	-2.16793	1.32697	-1.38352	4.23212	3.82156	1.14129	-1.18013	-2.06009	-1.70465	-1.56656	-1.02425	-1.14031	-1.45797	-1.64645	2.87726	-3.29479	1.99648	-1.85169	-1.72602	-1.04908	6.62136	6.32541	1.13917	1.0135	-1.95996	1.09612	-1.20037	1.16254	2.05246	NA	38.4012	1.01917	2.12732	2.77188	1.26208	-1.1047	2.41642	1.05659	1.06249	-1.0078	1.42129	15	2	2	2
168	-1.60708	1.05819	-1.71533	1.81074	1.76817	5.68335	1.10321	6.52542	8.48705	-1.33842	1.65331	-1.41448	-1.15731	-1.45991	1.77313	-3.22224	1.69418	1.01464	-1.75308	1.72326	5.1005	3.32203	-1.43964	3.145	-1.27197	2.4507	1.57299	-1.08299	1.85287	1.99513	10.5543	1.37077	1.38081	1.40014	-1.51082	2.88694	4.07867	1.51217	1.47907	1.18898	1.3569	5	2	2	2
169	-1.48157	1.71936	NA	5.96522	1.72059	NA	-1.44285	NA	NA	1.44109	2.61158	NA	-1.06416	1.13108	4.04563	-3.60414	1.72615	NA	NA	1.13739	3.41103	28.9024	NA	1.94118	-2.16706	1.83203	NA	NA	3.93746	NA	1.2392	1.34668	2.59253	NA	-2.707	1.30619	1.57073	1.92929	4.75197	NA	3.43948	8	2	2	2
170	-1.05208	1.3482	-1.99664	3.59522	1.97307	-1.04583	1.34186	-2.1272	NA	1.44809	2.41665	1.18634	-1.12686	1.48826	3.00587	-2.37707	2.4847	1.96653	-1.91032	1.68157	6.6107	3.24418	-2.25946	2.15037	-1.42507	2.06014	1.59135	1.21709	4.13775	NA	1.56099	2.65006	1.74187	NA	-1.78515	2.16454	2.3811	1.66548	3.22316	1.71918	2.07944	3	2	2	2
171	-3.36549	-1.71187	NA	-1.17727	-1.35646	NA	NA	1.09482	NA	NA	1.36162	NA	-2.7939	NA	-1.4271	-2.90155	2.34638	1.86963	NA	-1.32709	NA	1.81224	-1.06243	-1.14108	-2.46431	1.12332	NA	1.23759	-1.0963	NA	7.36359	1.53381	5.13896	NA	-2.42938	-1.00161	1.87426	1.40216	1.27395	NA	NA	20	2	1	2
172	1.02662	1.61674	1.12161	2.97075	2.64504	1.34454	3.46558	-1.63379	-1.101	5.99013	1.17337	-1.24802	1.39749	-1.14909	3.43859	-1.44824	4.56597	2.89233	1.24044	1.7251	16.2211	3.39665	3.04203	4.41729	1.41014	4.19764	4.01666	9.5414	4.81057	3.12227	1.09204	9.12822	3.6486	1.69027	1.50325	7.56812	8.62719	3.26654	2.64902	3.34566	2.99942	4	2	2	2
173	-1.07565	1.09667	1.49264	4.1147	2.75437	3.90811	5.79105	4.76693	-1.554	2.80434	1.43888	1.19958	1.78182	-1.00472	3.40158	1.04162	6.98548	3.9623	1.47093	2.10253	17.6809	2.65508	1.38036	2.84855	-1.01374	3.14471	4.41775	5.82646	3.6463	2.23338	-1.14129	5.96267	1.24635	1.72352	1.20462	3.94541	5.61854	1.83028	3.07642	4.74985	2.92216	5	2	2	2
174	-1.01982	-1.86358	2.17733	3.20969	1.93696	5.43777	5.03825	3.23074	2.24586	2.39882	1.33691	-1.13077	1.42364	-2.05498	3.16875	-2.15443	4.3901	2.37109	1.91829	1.05994	5.58165	2.54238	4.82594	1.6841	-1.36841	1.61906	2.93173	4.6521	1.10102	4.98717	2.79559	4.21839	2.22041	2.38881	1.96987	2.30144	2.79241	1.30205	1.47828	3.42221	1.93378	90	2	4	2
175	-2.97016	-1.45218	NA	2.02708	2.07305	3.69361	NA	6.33469	3.29005	NA	1.6207	-1.5013	-1.18958	6.8919	-1.11461	-1.44191	2.40164	2.01743	NA	-1.59978	5.02504	4.66605	-1.35189	1.00244	-1.98737	-1.33479	-1.06325	1.57845	2.62296	NA	8.5987	-1.15423	3.23272	NA	-1.57768	1.10391	2.11353	1.09046	2.00533	1.51977	-1.09204	25	1	4	2
176	-2.05907	-1.20204	-1.74438	3.38939	1.42482	1.41636	1.98716	-1.02198	NA	1.40495	1.56552	-1.79381	1.15022	-1.19227	2.65285	-3.11122	2.5059	1.40307	-1.09125	-1.2197	11.9264	7.20371	-1.32182	3.13779	-1.27621	3.44988	2.31837	3.60682	1.17251	1.89212	14.9199	1.52455	2.46583	1.26884	1.26203	4.00529	6.68454	3.24305	1.40711	1.51874	1.60142	12	1	2	2
177	1.27193	1.3313	1.89933	6.89534	4.04878	2.07591	8.28016	2.34095	NA	1.87136	2.59777	1.63066	2.86906	-1.87333	4.73193	1.77921	15.4081	5.35646	2.84858	2.33793	19.7862	4.00008	1.03748	3.7336	1.4002	3.90428	3.68004	4.22913	2.32311	2.58835	-1.21783	5.45027	4.39498	NA	2.39931	3.54419	4.52053	2.12853	3.75747	5.06646	5.72657	5	2	2	2
178	-1.11885	-1.01852	-1.12953	4.49378	1.56233	1.86628	2.63283	1.25653	NA	1.41653	1.85498	-1.62767	1.49939	-1.81254	3.65008	-2.12894	4.64754	1.77698	-1.44093	1.33996	11.3298	2.19754	-1.5519	2.12273	-1.52386	1.91053	2.49324	-1.09246	2.50422	NA	-1.53693	2.57879	2.07002	NA	-1.50299	2.18794	2.32663	1.36434	2.66823	2.27315	3.00309	5	2	2	2
179	-1.72738	-1.37506	1.08765	4.62503	-1.188	-1.24774	1.91714	-2.47263	NA	1.00572	1.58545	-1.34855	1.30329	-2.57149	3.29424	-3.30414	3.13801	-1.13802	-1.96632	1.01622	4.16539	3.52388	-2.26677	1.48612	-1.96333	1.38585	-1.0303	-1.94434	2.64627	NA	2.04897	2.08479	2.40359	NA	-1.73514	1.33364	1.8468	1.45392	2.7692	1.26295	2.64082	8	2	2	2
180	-3.0949	-1.79274	-7.46851	1.60178	-1.60568	-2.01525	-2.8202	-3.81207	NA	-2.5549	1.60782	-2.28698	-1.77528	-7.57361	1.93282	-9.47243	-1.35919	-3.67607	NA	-2.98408	1.83928	6.89269	-5.37228	-1.41525	-3.44948	-1.8475	-1.85932	-3.70953	1.18161	NA	1.68233	-1.51651	1.96132	NA	-4.79696	-1.54959	-1.25662	-1.42587	2.08914	-2.72696	1.60701	3	2	2	2
181	-3.0056	1.01674	-2.63409	2.62009	1.33616	2.10082	-1.72421	-2.26519	NA	1.35881	1.47858	-1.61539	-2.01772	-1.78364	1.35751	-3.15348	1.24385	-2.82976	-2.63477	1.79951	5.75388	4.24343	-4.31419	-1.12661	-2.87852	-1.19986	1.11945	-2.72321	2.6144	1.56416	13.0745	1.99916	1.06685	NA	-2.26463	-1.01694	1.3413	-1.09226	2.52033	-1.95185	1.6069	2	2	2	2
182	-1.43378	-1.20797	-1.13314	1.67601	1.72449	2.5783	1.11585	-1.05107	-1.65213	-1.07963	-1.45673	1.2372	-1.18747	-1.185	1.68628	-2.27741	1.84732	-1.58237	-1.25534	1.19975	8.68871	6.451	-1.2997	1.91864	-1.3802	2.22784	1.95656	-1.28533	2.41817	3.35116	1.07296	1.15305	-1.09933	1.39754	-1.62211	1.28217	2.50163	2.96103	1.81247	-1.20472	1.12937	2	1	1	2
183	1.15063	-1.0574	-3.48495	1.70335	1.17118	1.26641	1.03117	-1.4895	NA	1.21217	1.26495	-2.32382	-1.50604	-4.08175	1.85346	-5.04707	1.34564	-2.21428	-3.37816	1.66323	3.93505	4.42631	-3.14639	3.49753	-1.61658	3.68289	-1.03524	1.03953	2.92939	1.28248	-2.58291	1.97182	1.50079	NA	-2.70941	2.592	3.48756	1.35751	2.38766	1.08867	1.51312	12	2	2	2
184	-3.8604	-1.60374	-1.84726	-1.12091	-2.0957	2.31307	NA	-2.62811	NA	NA	1.61742	-2.18362	-2.79925	-2.24791	-1.4052	-4.08591	1.42659	-2.37115	-1.25815	-1.36068	11.2544	9.61632	-1.60651	-1.5517	-3.8486	-1.21393	1.68842	NA	-1.45468	3.1821	1.15419	1.21938	1.69742	NA	-2.16359	-1.07712	1.38839	2.47083	2.12973	-1.57381	-1.77306	5	2	2	2
185	-1.29239	-2.47437	-2.18895	1.8605	1.78789	-1.03035	2.00652	-1.33544	1.71037	1.24142	1.01236	-2.34109	-1.4191	-2.70024	1.95069	-2.31889	2.94437	-1.53015	-1.51383	-1.87658	4.70815	3.59103	1.96944	3.08256	-1.44001	1.96918	1.42646	15.8889	1.71401	1.97871	1.06257	4.90028	2.3455	1.23499	1.04697	5.85292	7.56416	2.06321	-1.25325	1.37975	1.84558	15	2	4	2
186	-1.68062	1.60519	-2.11967	1.99398	-1.11672	-1.54854	1.38791	-1.90274	NA	1.04555	1.2327	-1.72466	-1.2824	-4.88244	1.22907	-4.57175	3.28405	-2.26103	-1.53551	-1.12179	3.34396	2.3601	-4.96965	1.36775	-1.69656	1.59373	-2.12143	-1.45881	2.60194	NA	1.93925	-1.39777	3.97336	NA	-1.55716	1.75919	1.82395	1.89848	1.62564	1.04016	-1.01282	4	2	2	2
187	1.65377	-1.14967	2.71965	5.21422	2.55275	5.22769	8.10854	5.74921	-1.40474	3.19058	-1.16359	2.54049	2.40541	-1.54424	3.14817	1.17082	13.4024	4.87996	3.25046	2.62151	21.5118	2.29335	3.06826	3.75444	1.47157	3.63048	6.21601	6.96543	2.41457	3.75415	-1.40675	5.65344	1.46494	2.27921	2.41195	4.18901	5.62461	3.63314	2.54047	6.5266	2.64149	45	2	2	2
188	1.12739	1.87595	2.41902	6.688	5.44036	4.28499	4.99746	4.31344	-1.84252	2.59126	1.34209	1.72599	2.73086	-1.82074	6.60169	-1.21694	6.79288	2.55375	1.81153	1.97415	12.3437	4.23303	3.45938	2.69108	1.34959	3.28074	3.9619	3.74498	3.62479	3.49822	19.0545	4.19664	2.25904	2.29373	2.77332	3.07618	5.17066	2.18997	3.13536	4.39398	3.94625	20	2	2	2
189	-2.47905	-1.7486	-3.44966	1.92006	1.00073	-1.43047	-1.57083	-3.93584	1.54067	-1.08812	-1.24081	-1.10683	-1.43944	-6.87578	1.198	-1.93026	1.34136	-1.31914	-2.5084	-1.29401	3.71779	2.32217	-5.79883	-1.08482	-3.50304	-1.01478	-1.46977	-2.39373	1.55426	-1.0307	-2.01283	1.62223	1.73174	NA	-3.41187	1.15048	1.6898	-1.03577	1.11633	-1.63171	1.10234	5	1	2	2
190	1.95674	-1.31056	3.17735	5.51361	3.45898	8.25675	17.6035	14.3867	3.10133	11.2913	-1.63518	2.7107	3.02727	-2.35378	5.09505	2.18399	26.6714	9.22719	4.53757	3.0407	30.0311	2.56376	15.9751	7.30047	2.22331	5.52679	11.3959	43.2447	2.51388	12.7066	1.15302	34.3007	3.02012	8.93659	7.58136	16.9448	12.0902	3.5066	2.6791	14.1743	5.58563	50	2	2	2
191	-1.5072	-1.69755	-2.55194	2.63741	1.5311	1.10832	-1.04584	-2.90508	NA	-1.10698	1.58793	-2.84951	-1.27137	-2.40018	2.22689	-4.40622	1.26078	-1.39811	-2.8253	-1.55932	4.37158	1.6204	-4.191	1.22211	-2.58465	1.66815	-1.05949	-1.75054	1.59089	1.12198	-1.70906	1.44189	4.00038	NA	-3.93664	2.24106	3.81238	1.65692	1.14485	-1.39768	1.44737	15	1	3	2
192	-3.14506	-1.29398	-2.73128	2.8936	1.63128	-1.5702	-1.02691	-2.19421	-3.20882	-2.72059	-1.38154	-2.72201	-1.50732	-6.44675	2.27495	-4.66259	-1.41059	-2.305	-1.86658	-1.65231	5.61738	15.3873	-5.20061	-1.11343	-2.0037	1.10607	-1.00222	-2.8728	-1.28592	NA	-1.0933	-2.09722	1.56283	NA	-2.67822	-1.25524	1.08399	-1.18958	1.66211	-1.47946	1.34957	5	2	3	2
193	-1.08565	-1.24472	1.39251	3.68442	1.34735	2.11817	6.56368	1.19119	NA	2.06289	-1.08098	1.33245	1.23553	-2.00535	2.84647	1.869	17.5072	3.36136	1.81042	2.41828	7.64399	7.00274	2.63487	2.45335	1.14841	2.75057	3.58139	2.4993	2.03035	5.25127	-1.61601	5.50692	2.55149	4.02315	3.84709	2.91786	3.92673	2.10638	2.54188	6.9144	2.16591	15	1	2	2
194	-2.60103	-1.5462	-2.80541	2.3865	1.22998	-1.43361	-1.45996	NA	NA	-2.12909	1.07092	-1.25288	-1.10197	-2.91783	2.314	-7.28009	1.00031	-3.19303	NA	-1.05069	1.9453	5.63024	NA	-1.57245	-3.67327	-1.46709	-1.91723	-2.6229	1.14205	NA	-1.7028	-1.4569	1.71173	NA	-5.59285	-1.88125	-1.15944	1.28404	2.11109	-2.99805	1.70939	5	2	2	2
195	-2.06921	-1.67174	-3.11446	1.10701	1.0763	-2.27529	-1.08934	-3.5172	-1.1562	1.113	-1.49666	-2.78747	-1.48557	-14.7697	1.13286	-5.20356	1.44568	-1.28499	-1.25342	-1.45485	4.12116	2.8933	-1.13129	2.27278	-1.32113	2.00734	-1.60065	15.2714	1.56388	-1.16125	1.01454	1.53174	3.55715	1.31703	-1.15422	5.86644	6.84714	1.33473	-1.19926	1.18355	-1.13432	5	2	2	2
196	1.87643	1.38258	1.66559	5.77555	2.65048	2.81194	4.06586	1.19826	NA	2.3631	1.94679	-1.01178	1.95529	1.47958	5.43722	-1.10989	10.9674	1.10098	1.29484	1.92037	9.15434	2.40695	2.70154	6.26478	1.72281	4.87345	2.55132	3.69842	4.66199	4.06778	1.12592	5.87747	1.76522	2.2444	2.14193	4.66008	4.54027	1.93773	4.02756	3.87049	3.80311	15	2	1	2
197	-1.62821	-1.41621	1.09802	3.65824	1.76448	1.48947	5.12412	1.2358	-1.5902	1.3054	1.70996	1.05875	1.91638	-4.2973	3.17031	-1.7118	6.36236	2.27613	-1.01882	1.30888	15.1825	6.09753	-1.70533	1.19773	-1.56488	-1.12923	3.0805	2.42303	1.76025	1.3511	-2.05229	2.57642	1.77916	NA	1.35689	1.50897	1.66452	-1.26503	2.48996	2.92809	2.72728	30	2	2	2
198	-2.10589	-2.81006	-1.40366	1.47974	-1.05645	-1.70021	1.74778	-2.33901	NA	1.21782	-1.48353	-1.5946	-1.33108	-10.3042	1.88732	-5.28372	1.54168	1.56339	-2.25864	-1.25772	9.7097	3.79335	-2.57001	-1.36272	-3.34271	-1.30158	1.39531	2.24068	-1.42324	NA	-1.17521	3.99785	1.91464	NA	-2.08555	1.17599	1.1774	-1.12918	1.2226	1.92187	1.1038	18	2	2	2
199	-3.05786	-1.59584	-1.89121	1.69021	1.2341	NA	1.27733	-1.38802	NA	1.5129	1.58955	-1.27747	-1.95955	-1.43836	-1.43219	-1.88129	1.45273	1.82625	NA	-1.12656	NA	3.46941	-1.9374	1.03232	-2.48524	-1.17416	1.40006	NA	-1.00873	NA	2.93116	1.68222	2.58727	NA	-1.38441	1.23782	1.23122	1.10247	1.62714	1.83433	-1.76996	5	2	3	2
200	-1.57103	1.31815	-1.59734	4.46285	2.41221	2.95589	-1.1274	3.6586	2.20338	-1.02757	1.90989	-1.39366	1.1661	-1.4035	2.85884	-3.61402	1.53241	1.46841	-1.69203	1.35219	10.5256	3.46346	-1.4314	2.17286	-1.37304	2.5636	1.57602	-1.04584	4.19373	1.91374	2.4895	1.89364	3.53872	NA	-1.91198	1.76981	2.83779	1.44645	2.88434	1.74531	2.75381	5	2	2	2
201	-2.30966	-1.60956	-3.52284	2.97218	1.22603	-1.06456	-1.31248	-4.75974	NA	-1.50388	1.36727	-3.82435	-1.6639	-2.02637	2.55148	-5.21791	1.1983	-3.84744	-2.80879	1.06626	5.63613	3.79808	-4.16972	-1.05965	-3.00758	-1.37325	-1.29268	-1.81636	2.79805	NA	1.83889	-1.82068	1.8657	NA	-3.90892	1.29779	1.50459	1.27752	1.45164	-2.34661	1.94502	8	2	1	2
202	1.52522	2.10184	1.16413	2.48211	2.52468	2.32935	4.89183	2.65206	-1.50918	2.88244	1.83386	1.17657	1.48475	-1.32577	3.37189	-1.49778	5.78165	3.59476	1.27523	1.64908	18.9229	4.7993	4.51446	7.09408	1.79003	5.95002	3.52541	11.2637	3.2511	2.26106	-1.16983	7.80643	2.53493	1.73151	2.16467	11.1014	12.8689	2.73745	2.64707	3.63792	2.54586	5	2	2	2
203	-2.35767	1.15819	-1.13031	2.57805	2.43817	2.56926	1.53243	1.9619	NA	-1.77639	1.08649	-1.12934	-1.09006	13.148	1.94472	-1.60375	3.42349	-1.15168	-1.96878	1.25871	9.4255	2.76644	-1.56203	-1.03419	-1.55469	-1.21863	2.29219	2.64424	1.38104	1.44496	1.42498	1.34577	4.36998	1.56285	-1.22468	1.06023	3.57766	-1.2629	1.63696	1.58122	1.65479	5	2	4	2
204	-3.52575	-1.49871	NA	-1.64623	-1.69595	NA	-1.62552	-3.60632	NA	NA	1.23935	-3.91835	-2.64123	-8.3047	-1.96119	-3.99493	1.21789	-1.29809	NA	-2.71753	2.29726	2.929	NA	-1.68496	-4.62619	-1.44257	-1.58574	-1.87017	1.27486	NA	2.2554	-1.35195	2.97108	NA	-5.17653	-1.38367	1.54018	-1.62911	1.93706	-1.69445	-2.28016	12	2	3	2
205	-2.25592	-1.3438	-3.69379	1.61657	-1.29854	-1.24686	-2.7873	-2.88805	NA	-2.45288	-1.11416	-3.52961	-1.77403	-3.92628	2.07331	-4.56678	1.11386	-5.52453	-3.20278	-1.87866	5.07093	1.96604	-3.36288	-1.3049	-3.35129	-1.30673	-1.32529	-1.8968	2.9346	1.04761	1.83477	2.20403	4.98386	NA	-3.48508	-1.14122	1.74844	-1.52479	-1.02236	-1.80519	1.47248	15	2	2	2
206	-2.64759	-1.4648	-1.17897	1.89676	1.07209	1.97228	1.39704	2.09078	-2.03148	-1.52666	1.03432	-1.16105	-1.27479	-2.04204	1.674	-2.048	2.39012	-1.03241	-1.99963	1.07643	6.18295	2.40512	-1.70467	-1.37265	-2.14916	-1.36829	1.3942	-1.24966	2.05821	1.46438	1.18455	1.26549	1.41033	1.04565	-1.82553	-1.03427	1.55889	-1.09913	1.71408	1.43948	1.46071	8	2	1	2
207	1.13845	1.43386	-3.03107	3.15848	1.14897	1.12229	-1.02584	-1.07959	NA	1.78855	1.56979	-1.44369	-1.05259	-1.8113	2.46348	-3.84669	-1.09471	1.15583	-2.75003	-1.49993	6.15129	1.44347	-4.50671	2.47157	-1.7379	2.50427	-1.35939	1.47822	3.43039	NA	3.33917	1.39612	-1.21551	1.2539	-3.0993	2.61133	2.23965	2.57942	2.32943	1.36904	1.70917	15	2	2	2
208	1.40548	-2.83981	1.11232	2.20371	1.28783	4.04847	3.11415	4.95338	1.40432	1.64565	-1.60097	1.13633	-1.03193	-6.87776	1.0515	1.38338	5.11633	3.57098	1.61809	-1.00215	8.05745	2.20497	3.08797	4.82055	1.08658	3.77715	2.62884	6.54554	2.52514	1.45993	-1.23159	4.46566	2.84207	1.68608	1.42732	7.02519	6.10862	1.95403	1.56002	3.39675	-1.11904	70	2	2	2
209	-1.61552	1.13267	-1.67498	4.17745	2.50454	-2.19336	-1.27119	-1.70214	-2.40513	2.33754	1.79475	-1.19096	1.4405	-3.39709	-1.03277	1.45374	1.35908	3.14728	-2.00321	1.93537	8.1833	1.59296	1.38029	1.08572	-1.23364	-1.01129	1.3312	3.78031	3.08305	NA	10.8544	2.84908	2.55204	-1.33547	-3.41182	2.99681	1.49896	-1.10154	1.66246	2.88869	-1.06192	9	1	3	2
210	-1.55918	2.7309	-1.87513	3.04939	6.449	4.33363	2.67265	2.02876	6.04712	1.68855	-1.32961	-1.82954	1.47201	-2.58695	3.31326	-1.65333	5.19525	1.06057	1.28629	1.36942	3.47095	2.51956	5.74677	2.77234	-1.39362	2.95798	1.60072	2.03591	2.63039	2.35294	3.45617	5.58678	1.53219	3.0871	3.49668	2.80713	7.46453	1.79055	2.12912	3.54532	2.1847	25	2	2	2
211	-1.45275	-1.08669	2.22802	3.49259	1.71448	1.94025	4.24911	1.65692	NA	-1.13258	1.45852	-1.04733	1.53801	-5.9869	1.94339	-1.28675	5.27752	2.67638	1.18477	1.81017	11.1123	2.93204	-1.05948	1.57348	-1.42403	1.34944	2.61467	2.40814	1.77759	NA	-2.2757	1.50536	2.0548	3.59517	1.02623	1.97086	2.62761	1.58325	4.21321	3.17591	1.67063	8	1	1	2
212	-1.77505	-1.97349	-1.12513	2.37832	-1.03911	1.07168	2.10594	-3.13793	NA	1.19753	1.46445	NA	-1.01929	-3.17243	2.32158	-2.65817	6.94005	-1.15673	NA	-1.77972	3.20591	2.38243	1.92265	1.01131	-1.97676	-1.17773	1.40157	4.96329	-1.13417	2.44974	1.51417	3.50514	5.10532	2.15124	1.73735	1.6426	1.55334	-1.3331	1.30649	2.34877	1.64229	25	2	3	2
213	-1.02073	-1.45012	1.79263	4.89038	2.49217	8.56701	5.18127	13.867	9.38328	2.43826	1.23844	2.08885	1.96908	-5.48013	3.1159	2.40793	4.61188	11.9834	1.71648	2.06203	20.7843	2.96939	3.27992	2.44885	-1.00908	1.89139	6.15677	6.19493	1.77931	2.24962	-2.93485	6.81661	2.09529	3.86813	2.49823	5.97714	4.31346	2.26084	2.58217	6.16601	2.38914	30	2	2	2
214	-1.63244	1.86652	NA	3.11662	2.02131	NA	NA	-2.97607	NA	-1.29196	2.4688	-1.09102	3.76385	16.327	11.2679	-13.6858	-2.72634	NA	NA	-1.54042	NA	3.03061	-5.55404	1.44643	-2.16999	1.18975	NA	-3.57301	1.44621	NA	-1.87142	1.07581	-7.84365	NA	-3.13323	1.02549	2.20443	-1.07255	6.91791	-2.93031	2.43693	5	2	4	2
215	-3.16463	1.18914	-3.07269	3.11272	2.0037	NA	NA	NA	NA	NA	2.84676	-1.83135	-1.27567	1.48342	2.67658	-5.42946	1.26031	-2.23721	NA	-1.99051	3.96521	7.24536	-2.24277	1.22644	-2.7859	-1.00687	NA	NA	1.43876	NA	17.9485	1.30786	5.75406	NA	-1.52064	1.36745	2.41619	-1.62178	2.1844	-1.9418	1.50136	2	2	4	2
216	1.55698	-1.42976	4.48568	8.35945	2.66757	13.8787	12.5218	20.5268	2.60863	5.18113	-1.20208	3.94338	3.61056	-2.47316	4.32212	1.26034	8.83556	9.22447	2.72602	2.7653	35.684	2.28306	5.16515	3.58872	1.6152	3.3312	11.1361	15.258	1.12347	3.84024	3.62477	8.20013	2.33677	3.59602	3.18234	7.72368	7.95892	2.99696	2.50272	10.8076	3.5059	45	2	4	2
217	-1.96037	-1.82174	-5.71597	1.62925	-2.05678	NA	-1.7352	-3.35612	NA	1.64659	1.57442	-2.288	-2.33903	-7.72854	1.12603	-7.05849	-1.61816	-2.03964	NA	-1.95047	4.10767	1.14496	-5.93365	1.3913	-2.53462	1.17089	-2.52409	-1.90861	1.40154	NA	-1.21609	1.28161	4.77341	NA	-5.10078	1.9936	2.04126	1.06438	1.15755	-1.35377	-1.21448	9	2	2	2
218	-2.39339	-1.72989	-1.24167	3.09063	1.81402	2.99526	1.0566	-1.85745	NA	NA	2.05727	-1.40394	1.00428	1.10018	2.15793	-2.13992	3.43191	1.1788	-1.14344	1.16249	13.2745	3.29271	-1.05735	1.32357	-2.08831	1.56805	3.43991	NA	1.53989	13.1459	2.70035	1.50615	4.22741	NA	-1.13112	1.93996	2.20249	1.29734	3.68565	1.2795	2.29903	8	1	1	2
219	-1.67416	1.45134	1.41286	2.88835	2.789	3.95614	2.10298	2.97076	NA	1.53662	1.04454	1.44092	-1.06588	-1.53802	2.50567	-1.77111	4.44858	-1.18121	1.01728	2.34457	8.36798	2.66597	-1.06885	1.71432	-1.32393	1.97202	3.58784	-1.77251	3.15907	3.46464	1.14409	1.20916	2.46146	1.90331	1.32693	1.43465	2.2282	1.44476	2.01241	1.90609	1.81318	3	2	1	2
220	-1.40867	-1.92711	-1.85206	3.08958	1.74231	-1.09482	2.55162	-1.38065	NA	1.35858	1.18664	-1.70398	1.43596	-4.1992	2.55007	-2.92391	1.55587	1.88018	-1.89172	1.1711	8.88242	2.22045	-2.29664	1.1935	-1.77468	1.00313	2.15257	1.90651	1.49408	NA	-1.0602	2.60928	2.13584	NA	-1.73098	2.24305	2.40794	2.91268	1.76829	3.19463	2.23259	15	1	1	2
221	1.04032	-1.23681	4.36172	3.04042	2.79397	11.1991	6.98896	9.04084	3.10602	2.80035	-1.68303	1.72342	1.7996	1.51076	2.91289	-1.09257	8.79401	4.58043	2.21224	1.8335	18.0365	4.58699	5.51489	4.11381	1.21286	3.81482	6.08894	10.7373	1.92123	5.65536	4.85858	6.37941	8.40138	4.5509	2.73977	7.91903	7.85195	2.39629	1.96083	7.34272	1.86928	70	2	4	2
222	-1.49574	-1.63971	-1.71058	2.43742	-1.28858	2.03807	-1.17477	-1.15502	NA	-1.16116	1.61608	-2.72569	-1.6604	-1.76016	1.34254	-3.2315	1.50638	-1.13912	-2.03472	1.32054	10.1291	6.46403	-1.41811	2.12784	-1.83158	1.94845	1.80647	-1.87672	3.3849	4.0408	4.63096	1.24487	1.14428	1.27516	-1.51705	2.26277	2.71733	1.7274	1.25932	1.11379	1.2092	5	2	2	2
223	1.06901	-1.22757	-1.56735	2.26057	1.94037	1.49917	-1.0309	3.04632	NA	1.18252	1.30388	-1.52924	-1.51075	-2.21381	-1.59659	-1.28463	1.6566	8.02935	NA	1.61939	15.1983	1.86131	-2.83278	1.95973	-2.07543	2.2791	2.80419	-1.19062	3.69145	NA	1.21763	3.24606	3.87444	NA	-3.0793	1.70128	1.95766	1.45671	1.56773	2.91232	-1.90692	5	1	1	2
224	-1.77056	1.40115	1.25994	3.3585	1.40361	4.64938	1.50417	1.11374	NA	1.52806	1.71949	1.00148	1.10697	2.47935	2.33514	-1.89064	3.04008	1.53712	1.32571	2.27616	16.3125	3.8625	1.19037	1.16261	-1.63312	1.06322	3.98301	-2.30346	2.00631	5.56704	2.28147	-1.44136	3.86376	1.6969	1.29593	1.62168	2.30113	1.7406	2.37868	1.48217	2.09962	3	1	1	2
225	1.23405	2.38619	1.25129	4.24491	5.67742	NA	2.90725	-3.31129	-1.43965	3.49555	2.00875	-2.66055	2.4548	1.13259	4.6833	-1.487	6.57672	1.91198	1.06143	1.70064	8.83803	4.67433	2.5156	4.04717	1.36524	4.74231	2.57776	10.8931	3.64686	4.07014	3.29003	7.53061	-1.13117	2.42613	2.70185	6.4659	10.1197	1.77494	4.22482	2.81444	3.6724	8	2	4	2
226	-1.11343	1.31631	1.94781	6.3504	1.92654	4.17045	7.15589	4.27163	-1.43418	2.08339	1.50925	1.69782	2.18035	-2.45764	3.75576	-1.128	10.6886	2.84582	1.82653	2.64498	12.5683	7.57586	1.08489	4.1538	1.45911	3.50991	3.55158	3.55142	2.58247	1.49807	1.0444	4.66361	3.35097	4.2619	2.21479	4.94167	5.24869	1.54479	3.86341	5.71682	2.03771	25	2	2	2
227	-2.51117	-6.44036	-1.13896	1.67582	-1.1712	10.0573	1.68712	17.4125	8.02529	1.0357	-2.19801	-1.19898	-1.77587	-10.942	-1.06065	-1.93612	2.11356	-1.1392	-2.61534	1.07579	5.94296	1.34567	1.59383	1.39926	-2.37422	1.45227	1.59062	1.75296	2.38889	NA	1.85494	2.21746	2.64046	1.28473	-1.51734	1.79514	2.83846	-1.1372	-1.05722	1.34926	-1.38462	70	2	2	2
228	-1.65177	1.31163	-1.56078	5.09731	2.21391	2.02095	1.37646	2.67796	-1.21286	1.80383	1.18079	1.44341	1.17192	-2.06055	2.49101	-2.11439	2.47096	-1.02145	NA	1.81413	4.38396	3.49196	-2.25393	1.59318	-1.71441	1.73533	1.20344	1.02495	3.14318	NA	11.965	1.95906	-1.36105	NA	-1.73381	1.229	1.92338	1.60556	2.40396	1.22069	1.94182	5	1	1	2
229	-1.46081	1.06542	-1.6329	3.79672	1.24838	1.16918	2.05274	-1.78203	NA	-1.08434	1.80906	-1.39711	1.10872	-1.8151	2.74799	-2.57187	3.23857	-1.38384	-1.56231	1.26877	3.43621	2.04454	-1.54839	1.39889	-1.6811	1.27964	-1.06014	1.04803	2.49993	NA	1.33695	3.04932	-1.05286	NA	-1.37124	1.8791	3.00861	1.99256	3.72487	1.17701	2.1156	13	2	2	2
230	-1.0445	-1.08213	-1.24553	2.71362	1.63846	1.05836	1.93109	1.30229	-1.58139	1.81356	1.74318	-1.41343	1.36477	-3.31553	2.1363	-1.76069	1.98073	2.87258	-1.3903	1.52707	9.0251	2.09793	1.09997	2.22095	-1.01751	1.76162	2.07788	1.45576	3.66744	NA	-3.46017	2.35261	1.93329	1.43854	-1.59144	3.73059	4.89239	2.5691	4.23761	2.26867	1.64376	12	1	1	2
231	-1.40823	1.4618	-3.53964	4.06555	2.44151	1.52391	-1.63779	-2.16616	NA	1.32358	1.90833	-1.60244	1.3106	1.73348	3.11262	-4.05783	-1.11843	-1.91679	-2.26975	-1.03555	8.69636	2.64436	-3.87538	1.42421	-2.04884	1.65065	1.18737	-1.55126	2.49113	1.20776	8.2851	2.41782	1.35569	NA	-2.62495	1.54237	2.31173	1.2524	2.75991	-1.07135	2.42316	2	2	2	2
232	-1.10726	1.07318	1.32912	3.97586	2.18136	5.63294	2.84244	1.41167	NA	-1.08441	2.06692	1.19503	1.46547	1.12997	3.53869	-1.64944	2.43625	2.32752	1.41099	1.5267	18.7938	5.95082	1.53732	2.33948	-1.58712	1.5405	3.87901	1.89348	2.77051	5.67459	1.41353	2.28378	2.62269	2.09467	1.04865	3.66216	4.77084	2.57556	2.65112	2.9731	3.09455	15	2	2	2
233	-1.82422	1.25674	-2.4365	2.53828	-2.35468	1.791	1.41637	-1.87764	-2.44903	1.94247	1.6475	1.21522	-1.68098	-6.48581	1.34063	-1.52695	1.6569	-1.0826	NA	2.7492	9.52488	7.08412	-1.50895	-1.07327	-1.49644	-1.66116	1.63417	2.00678	1.53695	NA	-1.15781	1.57081	2.51696	NA	-1.37766	1.26698	1.2584	-1.6679	1.94154	1.07053	-1.19715	3	1	2	2
234	-1.46445	2.13928	3.9613	5.92835	3.28501	10.6287	4.93746	7.13162	3.91441	4.51428	1.1608	3.48697	3.16608	-2.02967	2.57133	2.27211	8.99241	3.24362	-1.48943	3.16076	13.0443	4.85084	4.73043	2.74123	2.70858	1.51498	4.32679	12.6421	4.5251	1.60193	-3.01183	10.5768	4.7128	4.02839	3.99916	10.3144	5.33273	2.0474	1.49509	17.2021	1.25291	20	2	2	2
235	-2.67034	1.46813	NA	5.42932	1.45842	-1.19955	-1.04282	-5.04238	NA	-2.53461	3.13118	-1.18994	1.33993	1.57887	1.91171	-5.69527	-1.45871	-6.29913	NA	1.61774	4.4335	3.38535	-2.78593	1.29221	-1.20794	1.53253	-2.73888	-1.91172	3.58253	NA	-1.13608	1.53543	1.76329	NA	-2.82344	2.83074	1.71523	-1.14202	1.95715	-1.04523	1.11089	5	1	2	2
236	-4.64144	1.13428	-2.73926	3.5835	1.60123	6.96959	NA	4.91878	NA	1.75919	1.12365	-1.8503	-1.28711	-6.94451	1.81826	-4.71617	-1.1632	-2.82545	NA	1.35249	4.81853	4.28828	-2.96206	1.02706	-1.43337	-1.3774	1.32273	-1.06711	4.00584	NA	5.23615	1.58931	2.58976	NA	-2.21264	1.97216	2.06968	-1.16535	1.16002	1.86633	-1.34591	30	2	4	2
237	-2.47816	-1.02687	-3.81994	2.09383	-1.56762	-1.00043	1.02204	-1.62208	NA	-2.28299	2.02171	-1.93521	-1.57869	-3.07617	1.1394	-1.87679	3.19658	-4.05272	-2.05583	1.869	8.56451	3.37773	-4.18227	1.47677	-1.25016	1.38882	-1.76214	1.89155	6.88639	NA	-1.7055	2.04559	2.08461	-1.02791	-1.25833	2.39632	1.34281	1.66488	1.47397	2.86786	-1.08981	6	2	2	2
238	-2.32938	1.32823	-2.63496	5.0217	1.16174	-1.61021	-1.86643	-3.04588	NA	-1.53104	2.08139	-1.77986	1.24775	-1.65038	2.09491	-4.34559	-1.56648	-3.38225	NA	1.3966	4.9542	2.66571	-2.99175	1.11123	-1.36472	-1.43471	-1.65444	1.62368	2.3291	NA	2.29085	2.49648	1.98222	NA	-4.32064	1.83055	1.1746	-1.35501	1.73637	1.78182	1.29653	2	2	1	2
239	1.0772	1.27166	1.22065	5.77929	1.12842	6.67629	2.6082	4.39514	-1.24357	1.29169	1.32023	3.17463	2.62884	-1.24614	1.49112	2.03408	3.10762	3.67818	-1.61118	3.49484	18.0879	1.62763	-1.28258	1.86058	1.14122	2.40987	3.3102	1.80665	1.58145	1.23406	-1.50371	2.98299	2.41237	2.2068	-1.3149	3.74269	1.91044	1.24427	1.46763	7.77039	-1.06381	25	1	1	2
240	-2.49741	1.96254	1.16673	8.50339	1.58199	3.09908	1.67102	-1.30214	-1.41533	1.37502	2.61523	1.57707	1.55662	-4.2837	2.10398	1.04256	5.17658	-1.16192	-1.04783	4.16981	8.75579	3.7285	-2.74071	1.01669	1.18082	-1.05194	-1.01041	-1.27991	3.29569	NA	-1.41258	4.5018	1.64244	1.27247	1.36429	2.42071	1.60231	1.13177	2.50271	5.00149	1.08405	8	2	2	2
241	-2.14581	-1.36936	1.05063	3.84066	1.09217	2.29235	2.08753	2.76454	-3.82681	1.73282	1.37226	1.18506	1.20094	-7.60098	1.33459	-1.90371	1.92435	1.27322	-2.73199	1.98384	7.87347	2.98881	1.23378	-1.02083	-1.11088	1.05751	1.18525	4.92303	1.11613	-1.33586	1.37699	1.88487	6.06084	-1.59366	-1.02904	5.77712	2.64393	1.15939	-1.33537	2.64906	-1.30946	8	2	4	2
242	-3.43873	-1.22104	-3.30937	7.26329	1.26155	1.00956	-1.33951	NA	-1.26719	-2.19761	1.16079	-1.05195	1.5236	-10.0678	1.7273	-1.44528	2.07548	-1.98604	-3.1663	2.12091	3.83503	2.48467	-2.34232	-1.16539	-1.61644	-1.5049	-1.58315	1.22815	1.22293	NA	-1.79725	2.02387	2.18484	NA	-1.67613	1.61541	-1.02152	1.02329	1.1876	1.10344	1.57592	15	2	2	2
243	-6.09569	1.23168	1.35609	4.53028	1.06659	6.11941	1.08294	-1.0716	NA	-1.34663	1.68188	1.09506	-1.09261	-4.11284	1.31108	1.04653	7.74183	-3.34671	NA	3.63959	5.0068	3.5583	-1.97354	1.09548	1.09379	1.06265	3.09244	1.26585	2.83141	NA	-1.74373	3.09639	3.54308	NA	2.15777	2.33099	1.29801	2.01375	1.64943	3.82656	-1.59421	15	2	2	2
244	-1.61472	1.39377	-1.92588	5.71967	1.08774	-1.7149	1.47569	-4.32521	-2.35059	-1.35882	2.4607	1.26611	1.77627	-1.08263	1.45632	-1.03209	1.72628	-2.25134	-1.42384	2.86433	9.92376	3.76215	-3.18626	1.77409	-1.01879	1.53026	1.36208	2.2999	4.02338	NA	1.68133	1.22744	1.6112	1.02156	-1.53385	2.69508	1.63269	2.06464	1.94623	2.28649	1.42977	12	2	1	2
245	-2.3912	-1.8969	-4.41309	4.31557	1.136	NA	-1.72245	-11.6601	-5.06946	-1.75832	1.18865	-2.75163	1.14956	-8.95037	1.65008	-3.70402	1.06725	-3.64156	-3.61912	-1.28849	3.06761	-1.29335	-2.86322	1.05853	-1.45652	1.00661	-3.16673	-1.10518	2.52007	-1.17976	15.9872	1.29637	5.89415	1.26313	-1.74719	2.69482	1.18527	-1.12013	-1.48661	-1.38115	-1.33436	11	2	3	2
246	-1.52274	3.69546	2.74493	4.14532	4.00406	18.3417	NA	NA	NA	NA	2.16804	NA	2.03785	2.2557	4.98698	2.7594	NA	NA	NA	5.56142	20.9024	6.44878	NA	1.16839	1.38245	1.35261	NA	NA	3.57219	NA	3.72429	NA	6.24122	NA	2.05066	1.8536	1.94526	1.0936	1.83628	6.26477	NA	5	2	1	2
247	-2.13857	1.2397	-1.22886	6.75905	3.19273	9.32153	NA	3.0799	2.83359	NA	1.51919	4.21652	2.71862	-1.24616	1.73085	3.63577	NA	1.47925	NA	2.1198	NA	2.45803	1.25425	1.1546	1.30251	1.9511	2.26808	2.08892	2.24603	NA	1.89274	1.36259	3.40449	NA	-1.91906	2.19807	2.14199	1.18876	2.24557	9.65768	1.24215	12	2	2	2
248	-1.45442	2.91472	1.70551	10.0163	3.55405	2.17071	1.42683	3.19674	-1.76805	2.32371	2.78938	1.32256	2.86396	-1.56079	3.53401	-1.00215	3.37883	1.82079	-2.35615	2.20962	11.5442	3.77513	1.16831	2.37244	1.61145	1.34753	-1.26222	3.7526	3.52902	-1.09723	20.1177	2.65177	3.88524	2.03722	1.92421	3.93039	2.81196	1.52614	2.72329	3.70713	1.48763	25	2	3	2
249	-1.6863	2.47679	-1.61042	7.97089	1.44719	NA	1.36367	NA	NA	1.40264	2.82134	2.60464	1.71594	1.15664	1.77019	1.80333	7.6365	-1.59465	-2.3112	4.07385	3.15235	2.25772	NA	2.26302	1.40375	1.6639	1.29803	1.7711	3.8577	NA	-1.08373	2.77267	4.76275	2.16338	1.54633	3.61081	1.73927	1.36753	2.98569	4.25163	1.05317	1	2	1	2
250	-1.09636	1.6577	2.15953	7.36805	3.33117	7.63495	1.58084	7.14411	1.39254	2.40891	1.35535	2.4866	2.75125	-1.18862	1.4035	4.3597	1.38126	7.8512	1.00316	3.19471	25.9866	3.32863	-4.05589	1.85464	1.45237	2.273	4.01264	6.84385	2.95677	1.79513	2.7905	3.88385	2.56057	NA	-2.66248	5.68915	3.56285	1.20027	1.80583	8.61612	-2.0477	15	2	4	2
251	-1.51873	-1.42356	-1.8041	2.2264	1.00837	1.32279	1.57231	1.52096	NA	1.32162	1.36149	-1.72041	-1.48276	-5.9874	1.67431	-3.17739	2.99137	1.34346	-1.4285	1.72466	6.21411	4.37176	-1.68552	3.43477	-1.42764	2.33118	1.19086	3.26075	3.14565	NA	-5.8786	1.35352	2.04591	NA	-1.33454	2.08987	2.66085	1.60718	2.0684	2.46688	-1.32964	12	1	2	2
252	-5.5176	-1.22989	NA	2.94143	-1.48344	NA	-1.81008	NA	NA	-1.26245	1.19492	-2.27198	-1.69897	-5.78362	1.47147	-3.62472	1.77727	NA	NA	-1.45261	2.32202	1.95343	-2.93476	-1.48081	-2.41534	-1.0019	NA	-2.2218	1.88597	NA	2.81038	1.14882	5.70331	NA	-2.06923	-1.03328	1.44476	-1.22628	1.10345	-1.49677	-1.17722	9	2	3	2
253	-1.31989	-1.04093	1.47296	3.04454	1.58958	1.44866	3.38177	1.72313	NA	1.07545	1.1666	1.18943	1.11562	-3.58723	1.87898	1.19654	12.158	5.40918	1.77277	1.4211	10.4234	1.34824	1.03194	1.76023	-1.35024	1.61185	3.23454	1.98603	1.73591	NA	-3.39962	4.7459	3.52366	NA	1.60059	1.70801	1.83464	1.19442	2.26186	5.17505	1.22639	15	2	3	2
254	-1.46614	-1.42371	-1.03067	3.01585	1.75556	2.30571	3.06945	3.11234	NA	1.59391	-1.10913	1.125	1.34659	-3.67524	2.61448	-1.6494	4.38862	2.59828	-1.6397	1.38252	11.7111	2.42517	-1.31593	2.01799	-1.45603	2.05293	2.38274	1.60235	3.50355	1.06596	-2.53467	3.57868	2.07092	NA	-1.03368	3.21943	5.03085	1.87328	2.67228	3.28287	2.01611	20	2	2	2
255	-3.62738	-1.39863	-1.2062	2.26962	1.33673	1.30091	1.1722	1.96002	-1.80624	-1.53874	1.57492	1.07603	1.18601	-4.78349	1.13331	-2.29163	1.23025	1.25243	-1.62012	1.64355	5.99603	3.358	-4.08063	-1.45387	-1.5165	-1.66467	-1.17009	-1.25495	2.04249	-1.96162	-2.77004	1.4072	2.48307	1.4244	-2.10471	1.25772	1.63265	-1.66593	1.25736	2.63344	-1.05522	14	2	4	2
256	-1.54184	2.34217	1.19854	4.51765	2.64086	NA	1.47654	NA	NA	3.03748	2.28161	1.55798	1.26959	1.90259	3.59593	-3.32892	1.39977	-1.22729	NA	1.03225	4.8973	2.36938	-1.54845	2.37342	-1.29697	2.39766	1.30362	1.65089	3.48614	NA	16.0123	1.73766	2.77567	NA	-1.40583	2.27672	2.92398	2.20895	2.94315	-1.07061	2.35008	2	1	3	2
257	-2.85638	-3.05426	-2.87243	1.30109	-2.83808	NA	1.27423	-2.84604	NA	-1.16567	1.02716	-2.00089	-2.11625	-4.80621	-1.32702	-2.86703	2.08686	-2.11401	-3.77885	-1.57451	3.32049	-1.31364	-3.69001	-2.12185	-3.64828	-3.1776	-2.00057	-1.73093	1.28117	NA	-1.65219	1.37784	3.7765	NA	-2.81068	-1.41314	-1.32246	1.04375	-1.06338	1.44464	-1.5024	5	2	4	1
258	-1.02771	1.49008	-4.3986	2.35129	3.69264	NA	-1.29601	-2.90546	NA	6.16245	2.49511	-1.08942	-1.02366	1.72559	3.81718	-2.70737	-1.62206	-2.49535	NA	1.6989	2.51813	6.16655	-1.962	1.92703	1.28188	1.59606	-1.57817	18.958	5.12363	2.01009	1.05757	8.09798	1.69926	NA	-2.76438	4.82896	5.23096	1.94052	2.62696	-2.03845	4.33259	3	2	4	1
259	-1.63245	1.20389	1.2114	4.24799	1.69376	4.62549	5.32067	5.50185	NA	2.2262	1.43103	2.7053	1.18897	-4.93893	3.33724	-1.84762	5.18978	2.93611	-1.37054	2.04433	8.96413	2.04663	-1.24734	1.55049	-1.00705	-1.25705	4.46367	2.84613	3.4146	2.76495	2.69027	2.92229	1.94955	NA	1.29725	3.98389	4.13239	1.18067	2.56853	6.71046	3.13411	39	2	2	1
260	-2.90197	1.72837	-2.10546	2.49335	2.0614	NA	1.24171	NA	NA	NA	3.48286	NA	-1.65434	-1.34511	2.10462	-4.94808	2.09494	-2.14617	NA	1.36161	NA	6.93788	NA	1.1314	-1.48488	-1.23597	NA	NA	2.79808	NA	1.61322	1.21186	2.77281	NA	-1.52312	1.82255	2.20729	-1.13244	3.92246	NA	1.77219	5	2	1	1
261	-1.08113	1.69423	-2.20963	3.52695	2.30677	NA	3.23928	-2.46299	NA	2.27172	1.92085	2.2085	1.38957	1.22315	2.30251	-3.0348	1.5789	1.99067	-1.0193	1.05762	9.01981	3.64536	-1.52793	1.41552	-1.36266	-1.02266	2.19572	1.60635	1.96679	NA	2.80701	2.44177	1.50007	NA	-1.41164	2.42978	2.55898	-1.29092	2.52854	2.47894	2.98499	5	2	2	1
262	-1.50129	1.11316	1.40796	6.00576	1.80407	8.20549	13.5071	7.29206	NA	4.91003	1.6601	5.59496	1.99886	NA	4.08488	1.12568	28.7356	2.7839	2.32354	3.13145	NA	3.80519	1.90359	4.2489	2.82516	2.81661	8.46803	3.55082	3.41659	NA	NA	6.32813	1.64446	NA	5.3146	10.5085	6.27179	1.87964	4.52352	20.0245	3.16718	60	2	1	1
263	-1.07535	-1.04374	-1.05166	2.20822	1.09944	2.08161	4.42698	1.43954	NA	2.17651	-1.06857	1.44525	-1.06598	1.35859	1.70114	-1.3792	6.58835	1.84373	1.1661	1.90085	9.26825	2.51051	1.4721	2.31734	1.12643	1.9175	2.72091	4.01391	1.74801	1.61246	-2.03468	5.45585	2.09861	NA	1.45592	5.1654	6.50499	1.8184	2.19032	3.426	1.31598	5	1	2	1
264	-2.42734	1.07628	-4.93766	1.44945	-1.51325	NA	-1.9153	NA	NA	1.51165	2.3187	-2.07328	-1.67487	-9.59703	1.07223	-9.07802	-1.53909	-4.9322	NA	-1.54476	2.77151	2.29034	-5.817	-1.05524	-2.6994	-1.89789	-1.8521	-3.68674	1.92489	NA	-2.12289	-1.11186	3.37316	NA	-7.60075	1.37158	1.56539	1.38104	3.30461	-2.39228	1.39786	5	2	1	1
265	-2.70608	2.98135	1.14014	4.72393	2.2675	NA	2.98534	NA	NA	NA	3.16127	NA	1.45414	NA	4.01843	NA	2.75379	1.59426	NA	1.98	NA	5.09223	NA	1.40009	1.03407	1.1817	NA	1.80107	3.16002	NA	1.08795	1.46853	4.09991	NA	1.38529	1.79647	2.14871	1.76454	5.14101	1.68138	2.9452	8	2	2	1
266	-1.43823	1.58121	-1.36175	2.73111	2.74113	NA	3.89934	-1.4699	NA	4.0603	2.21775	-1.06256	1.18801	NA	3.31428	-1.96353	4.93852	2.41743	-1.36395	1.05957	5.11905	43.4362	6.71229	1.7149	1.0709	1.07438	1.58852	13.2049	2.54677	5.5759	11.166	4.90013	2.89084	4.67392	4.1877	6.30104	6.69326	-1.11168	1.98153	5.30319	3.06724	15	2	2	1
267	-2.74664	1.02613	-3.70523	2.69574	-1.03214	NA	-1.06856	NA	NA	NA	2.0052	1.28278	-1.55453	-3.69258	1.85559	-7.50324	1.00353	-3.63073	NA	1.0114	NA	2.69357	-4.28205	-1.32565	-1.69446	-2.35996	NA	NA	1.09776	NA	-2.21468	1.73629	2.53213	NA	-2.16985	-1.06379	2.0248	1.42235	2.14757	-1.6764	1.5756	5	2	2	1
268	-2.69776	-1.95417	1.01167	4.14686	2.09706	3.18116	3.17386	3.64231	-2.25205	1.10099	-1.27453	-1.01865	1.73144	-19.8805	2.92933	-1.72075	2.98968	2.63745	-1.87571	-1.11038	5.61057	6.01462	-1.05996	-1.14816	-1.68175	-1.61877	3.1514	3.47714	1.13103	-1.42935	-3.52832	3.67264	1.04845	-1.40678	-1.00196	2.44942	3.18105	-1.41492	1.94786	3.75638	1.96383	50	1	2	1
269	-2.21948	1.25657	-1.6259	3.8615	1.58466	2.34843	1.27565	2.45713	NA	1.0291	1.60374	-1.58149	-1.31403	-3.87104	1.09016	-2.33942	3.43322	-1.09771	-1.33338	-1.16223	NA	3.8876	1.00064	-1.067	-1.84917	-1.31675	-1.16671	-1.36811	2.46792	NA	13.6432	1.80224	2.72852	2.85705	1.16694	1.47672	3.74984	-1.50941	2.36296	1.4973	-1.06516	15	2	2	1
270	-2.06375	1.12525	1.24833	5.31446	1.93398	1.83851	9.20341	2.56481	NA	3.00778	1.61171	3.27374	1.72114	NA	2.9934	1.0119	3.97564	5.23001	1.00651	1.73431	9.41542	2.53773	-1.3643	1.43315	1.1986	-1.32643	7.30653	2.74669	3.47098	NA	-3.4441	3.85203	1.01857	NA	1.56067	3.6529	3.66864	2.16226	3.36723	5.86095	2.70399	60	2	2	1
271	-2.40632	-1.30584	NA	NA	2.82684	NA	NA	NA	NA	NA	1.5779	NA	NA	NA	7.5667	NA	18.6641	NA	NA	NA	NA	3.62723	NA	4.85439	1.15572	1.47845	NA	NA	4.59034	NA	NA	NA	6.68396	NA	5.76716	16.2992	11.1603	2.727	3.43421	NA	NA	45	2	1	1
272	-4.59921	6.33469	4.78719	15.1819	1.61334	21.9347	11.3016	4.34842	NA	7.92992	-1.44259	NA	5.12372	NA	8.52765	4.49159	14.6556	8.99223	NA	5.68094	NA	3.69536	NA	5.29023	2.35156	7.08043	5.67063	5.32511	5.28689	NA	8.44375	9.01782	5.00699	NA	2.9122	7.16583	13.0856	4.75222	24.9394	19.885	NA	30	2	4	1
273	-1.34378	-1.33667	-1.50988	3.35066	1.0705	-2.37259	2.81199	-2.39361	-2.16806	-1.11405	1.40289	1.01319	-1.15119	-8.10594	2.23633	-1.27525	3.31	1.08355	-1.54779	-1.22263	4.37095	2.045	-1.95922	1.23004	-1.74661	-1.00437	1.10757	-1.12632	2.81573	1.07357	-1.57902	1.70045	1.28504	-1.08345	-1.58366	2.94684	3.37492	1.18593	2.30023	1.16896	2.06687	15	2	1	1
274	-1.09091	-1.53855	1.0745	2.76653	1.10399	1.58057	4.642	1.78669	-1.55272	1.27324	1.546	1.05614	1.13554	-7.50908	2.33539	-1.60841	3.30469	2.28409	-1.1085	-1.19598	5.63365	2.76083	1.88237	1.19593	-1.36871	-1.22329	2.52839	3.54199	1.82896	1.31781	-3.1159	2.90523	1.91604	NA	-1.19805	2.6367	2.52158	-1.42495	1.46265	2.71766	2.55433	39	2	4	1
275	-2.10996	2.31074	NA	2.48118	1.45297	NA	NA	NA	NA	NA	2.37589	NA	1.36158	NA	1.90983	NA	10.6175	NA	NA	2.05699	NA	7.07866	NA	1.82154	1.15302	1.29155	NA	NA	4.64729	NA	NA	2.87902	2.83565	NA	2.05522	3.92186	3.29573	1.2787	4.44754	4.1858	1.7497	12	2	1	1
276	-23.4317	1.52336	NA	NA	NA	NA	NA	NA	NA	NA	NA	NA	NA	NA	NA	NA	NA	NA	NA	NA	NA	NA	NA	-3.5378	NA	1.19658	NA	NA	-2.14898	NA	NA	NA	NA	NA	NA	NA	NA	NA	11.2726	NA	NA	5	1	1	1
277	-2.07042	2.00133	1.22051	1.93593	-1.30803	NA	3.23665	-1.68727	NA	NA	2.34359	1.12505	-1.1106	-2.64212	1.8368	-2.69979	8.20691	-1.4333	NA	2.1729	NA	5.30199	1.15947	1.18149	1.013	-1.14424	1.86134	1.2217	2.47918	2.92883	-1.86698	4.1259	2.56358	NA	1.92685	2.70583	3.00283	1.07344	3.93608	3.82624	1.45293	5	1	1	1
278	-2.62802	-2.18393	NA	2.29894	2.435	NA	2.60762	1.86675	NA	NA	-1.52987	1.28459	1.06235	NA	3.65884	-2.04205	4.51699	1.71569	NA	-1.11253	NA	6.98932	2.01784	1.3352	-1.29333	-1.38347	2.41845	63.6963	1.96846	NA	-1.56903	4.74113	8.65601	NA	2.24205	3.37178	3.36591	1.18873	1.49701	3.50215	1.16185	15	2	1	1
279	-2.0944	1.73529	NA	5.69938	4.90264	NA	11.8915	NA	NA	NA	2.72163	NA	2.92364	NA	10.9938	NA	12.7516	NA	NA	NA	NA	6.93891	NA	3.16494	1.53507	1.32508	8.91804	NA	2.74901	NA	NA	NA	2.86531	NA	4.41304	6.53747	5.58163	1.96119	5.7217	8.98789	5.51029	5	2	1	1
280	-1.85393	-1.60935	-1.33645	3.89907	1.37314	NA	1.17373	-3.49275	NA	1.36205	1.28432	-2.93391	-1.32824	NA	2.66418	-3.4898	-1.09106	1.15589	NA	-1.78044	4.34122	3.1046	-1.57811	-1.53032	-1.76809	-1.63012	1.14587	1.77301	3.86221	NA	45.1412	1.07391	2.27939	1.58131	-1.47609	2.03963	2.38078	1.06139	1.7767	1.21606	2.06676	12	2	1	1
281	-1.11816	1.28378	-1.38526	4.06855	1.32429	1.78354	3.74571	2.08931	NA	1.59866	1.81452	1.21539	1.38536	-6.14078	2.98934	-2.59222	1.72221	1.64674	-1.43817	1.04471	7.18575	2.85272	-1.20623	1.64499	-1.14954	1.08684	2.26844	3.10058	1.44945	NA	-1.0848	1.58797	4.55207	NA	-1.36207	2.85795	2.59374	1.0818	2.15775	2.17091	2.91683	11	2	4	1
282	-1.39668	1.18494	-1.83026	2.18066	1.63849	NA	1.14274	-1.63795	2.3102	-1.21539	-1.02611	1.27108	-1.08233	-4.33069	1.49646	-1.20316	-1.25548	-1.54711	-2.16316	-1.42788	2.77372	3.26142	-3.40049	1.39687	-1.84594	-1.15567	NA	NA	1.80121	NA	1.80537	-1.35025	-1.6254	NA	-2.68758	1.08344	1.3012	1.25424	1.29233	-1.61929	1.45619	5	2	4	1
283	1.02161	-1.0225	3.12022	5.59905	1.53994	4.20492	9.59317	3.64005	-1.11762	3.31675	1.16677	2.17378	2.01214	-2.7625	3.41918	-1.10859	9.76839	3.73681	1.45795	1.7956	13.6039	3.93627	1.43333	2.82264	1.22551	2.65337	5.47371	5.2141	2.0925	3.29554	-2.92805	4.21042	1.34879	3.68325	2.59352	6.75075	5.38869	2.94448	2.43727	6.93698	2.87637	35	2	1	1
284	-3.51335	-1.02037	-3.95787	3.77049	1.76449	NA	-3.10386	-3.37685	NA	1.49738	2.23164	-2.67345	-2.09198	-4.44359	1.30162	-1.21511	-1.69894	-4.40191	NA	-2.90345	NA	2.27587	-1.65842	-1.22873	-2.57365	-1.69881	NA	1.47848	2.59677	NA	83.4553	-1.11023	1.10004	NA	-2.68606	1.16313	3.0563	-1.05346	1.85925	-3.73325	-1.14828	8	2	1	1
285	1.10673	-1.01607	1.2785	3.78248	1.19818	1.67006	7.19164	2.69956	NA	2.97238	-1.05777	1.80973	1.77621	-3.87521	2.52057	-1.43578	6.05678	4.70249	1.19561	1.53862	13.0948	1.88198	2.18951	2.27046	1.18196	1.26265	3.6259	5.98805	1.93149	2.51707	3.79972	4.24398	3.113	2.8132	1.781	5.28107	5.55887	1.79618	2.44205	7.63781	2.06568	20	2	4	1
286	-2.75381	1.38673	2.09687	8.09252	2.17978	18.6818	8.44232	12.6979	9.73535	3.15767	2.1246	8.27809	4.06478	NA	4.52195	3.27899	7.68131	3.81169	NA	3.23688	NA	7.97585	1.43641	1.97209	2.21339	-1.00272	5.84431	5.38267	2.319	5.22912	-1.84534	2.92589	8.64544	NA	5.66929	6.13591	3.82114	1.2067	2.68859	22.9714	2.48946	8	1	1	1
287	-2.0716	1.23899	-1.62551	4.03779	1.06639	NA	5.92368	-1.64215	NA	1.35399	1.86432	1.54128	1.31161	NA	1.94179	1.11001	2.89748	1.83516	1.23652	2.38327	4.56453	3.92295	NA	1.20935	-1.46341	-1.27925	3.09954	1.41723	1.82791	NA	-2.18046	2.17906	-1.02808	NA	-1.22223	2.17301	2.32838	1.20035	3.13804	2.67851	1.73364	12	2	1	1
288	-2.9184	-1.62928	-3.95779	1.34932	-1.61582	NA	-1.38169	-1.87902	NA	NA	1.32885	-1.7568	-2.35797	NA	-1.12872	NA	-2.89911	NA	NA	-3.20922	3.34614	7.69834	NA	1.43879	-2.46346	1.2352	NA	-2.41782	1.39113	NA	-5.33685	-1.6474	-2.45314	NA	-3.0462	1.57268	1.03653	1.24298	-1.11081	-1.71917	-1.68779	3	2	2	1
289	-1.15318	1.10733	1.88473	12.0967	-1.85108	3.99804	8.27806	6.2388	2.05739	4.09964	1.37299	2.2809	4.21435	-5.2149	3.34596	-1.34198	3.60474	2.27498	1.11002	1.89631	10.2515	1.81985	1.7445	1.96153	-1.09864	1.459	3.77302	3.49419	1.14894	NA	12.0785	1.79083	-1.01809	2.31384	1.5102	3.0707	3.38004	2.42152	2.76307	4.39712	3.1433	55	2	1	1
290	1.23187	1.36727	-1.02316	6.31395	4.07496	-1.28622	2.02713	-1.35168	NA	1.88064	1.44904	1.26606	1.97188	-4.66901	3.7727	-2.79463	2.08851	-1.03031	-1.03651	1.36728	3.8591	2.33261	-1.23609	2.82937	1.03093	2.04426	1.05936	-1.38861	2.32797	NA	-1.00018	5.11416	1.48644	NA	-1.09218	3.76442	4.12281	1.61524	2.6312	1.16489	3.78496	5	1	2	1
291	1.04885	-1.6868	1.91702	1.89731	1.15276	1.94366	2.6877	1.96759	-1.55976	1.43526	1.78709	-1.2728	1.01849	NA	1.89475	-3.03905	1.95541	2.15254	-1.52309	-1.32917	9.45704	2.43543	2.11448	2.89444	-1.06433	2.56397	2.44512	3.7811	1.89581	2.10671	2.91377	3.10111	3.51854	NA	1.01719	6.1484	3.87278	1.05717	1.3259	2.373	1.93978	60	2	2	1
292	-2.2425	-1.12781	-3.30974	4.19948	1.76293	NA	1.21646	-2.18622	-1.7109	1.16275	2.01759	-1.25755	1.15477	-2.4492	2.82049	-3.80976	1.37033	-1.19902	NA	1.01054	5.1128	4.28713	-5.2708	1.29696	-1.53815	1.52637	-1.25735	-1.74061	2.22067	NA	-4.26894	-1.22687	1.27015	NA	-2.58433	2.4559	2.03922	1.82567	2.38335	1.68562	1.91311	15	1	3	1
293	-1.7584	1.08584	4.75492	3.61089	3.70104	9.75219	8.35375	4.81272	NA	7.36499	1.14977	2.53417	2.1651	-4.66524	4.61855	-1.11317	9.38457	5.07084	1.47673	1.44703	16.5524	3.20081	3.62948	1.84694	1.23084	1.76734	7.34578	10.6482	1.85735	5.48841	1.17968	8.00729	2.12521	NA	3.097	6.23833	6.68986	1.19437	2.21299	10.8646	2.51613	15	2	1	1
294	-4.72409	1.14698	NA	1.77844	-1.19038	NA	1.34012	NA	NA	NA	1.36984	-1.05157	-1.36758	-3.64314	1.11578	NA	-1.10179	NA	NA	1.05974	NA	2.15585	NA	-2.1031	-2.37776	-4.50365	NA	NA	1.26906	NA	-2.67729	1.34446	3.22483	NA	-3.64674	1.02658	1.19657	1.52696	2.50307	NA	1.53612	5	1	1	1
295	-2.60343	3.07615	-4.80093	2.75238	1.4228	NA	-2.08203	-1.47498	NA	-1.18077	1.93432	-1.15818	-1.26386	-2.4755	1.61339	-4.8843	-1.79883	-3.60146	NA	-1.53584	NA	3.28214	NA	-1.23595	-1.57473	-1.5316	NA	-1.87025	2.45495	NA	2.92298	1.11607	14.6892	NA	-3.08112	1.05023	2.0033	-1.26624	2.20856	-1.94773	2.10904	8	2	2	1
296	-9.46176	1.67553	1.34754	4.96482	1.13728	NA	NA	12.4163	NA	NA	-1.89198	2.9597	-1.01223	NA	-1.11969	-2.16312	4.318	1.10667	-1.16013	-1.22577	7.42392	2.55646	-1.01734	1.68989	-1.48951	2.03666	NA	NA	-1.79524	NA	-1.45061	2.54534	2.50791	2.47923	-1.82406	2.61414	3.57369	1.50926	2.87058	NA	-1.44578	11	2	4	1

## Sheet: Figure4a
CD4	Age	stage_simple_1early_2advanced_3unknown	HIV_0neg_1pos	Country	IHC_subtype
-1.5907	65.75	2	0	1	1
1.78344	48.78	2	0	1	1
1.85252	50.79	2	0	1	1
1.09344	60.87	2	1	1	2
2.61868	55.8	2	0	1	1
1.3849	32.03	1	1	1	1
2.71212	43.36	1	1	1	4
1.20295	31.25	2	0	1	2
1.21234	35.55	1	0	1	4
1.11983	39.87	1	0	1	1
-1.2598	62.51	2	0	1	4
1.66115	61.89	1	0	1	2
-1.09846	38.76	1	1	1	4
-1.54118	60.36	2	0	1	1
-1.22536	40.56	1	0	1	1
1.3856	40.24	1	0	1	2
1.25693	68.58	2	0	1	1
1.78835	44.28	1	0	1	2
-1.06638	50.08	1	0	1	1
1.50698	41.28	2	0	1	1
1.19398	52.81	1	1	1	1
1.72104	34.14	2	0	1	4
1.32134	51.97	1	0	1	2
1.10054	51.55	2	0	1	4
-1.34123	76.26	1	0	1	1
1.20423	79.79	1	0	1	1
1.12945	52.92	1	1	1	2
NA	69.16	2	1	1	1
2.5107	29.89	2	0	1	2
1.95366	70.13	1	0	1	1
-1.19651	55.91	2	0	1	1
1.01807	80.01	1	0	1	1
2.28223	52.82	1	0	1	1
-1.3954	50.41	2	0	1	1
-1.25387	44.54	2	0	1	1
1.75341	47.63	2	0	1	2
1.27811	64.6	2	0	1	2
1.20201	79.21	1	0	1	1
1.48543	39	2	1	2	2
1.00525	46	2	1	2	2
-1.17092	65	2	1	2	2
1.15391	44	2	1	2	2
1.20377	49	2	1	2	2
-1.30831	46	1	1	2	2
1.30374	65	1	1	2	4
1.33706	63	1	0	2	4
1.42211	57	2	0	2	2
-1.1202	41	2	1	2	2
1.59212	57	1	0	2	1
-1.52203	41	2	1	2	4
1.62854	58	2	1	2	2
-1.78248	42	2	1	2	2
1.99894	64	2	1	2	2
-1.1266	55	2	1	2	1
1.24612	52	1	1	2	2
-1.16048	60	2	1	2	2
-1.90267	40	2	1	2	2
-2.43567	53	1	1	2	1
1.37183	40	1	1	2	2
2.30396	81	2	1	2	2
-1.36623	49	2	1	2	2
1.1151	42	2	1	2	2
1.12103	61	2	0	2	2
2.27561	38	2	1	2	1
-1.52961	39	2	1	2	2
-2.52328	57	1	1	2	2
1.29271	61	2	1	2	3
1.69507	46	2	1	2	4
NA	53	2	0	2	2
1.30804	54	2	1	2	4
1.18143	65	1	0	2	1
-2.38373	52	2	1	2	2
1.22516	59	2	0	2	1
-2.3007	83	1	0	2	2
-1.44267	63	1	1	2	4
1.22662	51	1	0	2	2
-3.59957	73	1	0	2	2
1.46956	47	1	1	2	4
-1.53622	43	2	0	2	4
-2.11668	62	2	0	2	2
1.66194	65	1	0	2	3
-1.19396	43	1	0	2	2
-2.39774	78	2	0	2	1
-1.87239	56	2	0	2	2
-1.33235	45	2	0	2	2
1.79468	55	1	0	2	2
2.43216	73	2	1	2	2
-2.00649	42	1	1	2	2
-1.57645	55	2	0	2	2
-1.37363	48	2	0	2	1
1.48777	58	2	0	2	2
-1.35381	41	2	1	2	2
-1.25873	76	1	0	2	1
-2.42175	78	2	0	2	4
-1.53669	67	1	0	2	4
-1.01964	42	2	1	2	2
-1.08214	62	2	0	2	2
-1.11275	48	1	0	2	2
1.05187	64	2	0	2	2
-2.14144	71	2	0	2	4
1.36177	64	2	0	2	2
2.6427	68	1	0	2	1
1.55138	49	2	0	2	2
-1.53818	46	1	0	2	1
1.16454	56	2	0	2	2
1.15657	44	2	0	2	1
-1.37687	65	1	0	2	2
-4.82665	66	2	0	2	4
1.43319	67	1	0	2	1
2.08486	72	1	0	2	1
NA	67	2	0	2	1
1.2122	65	2	0	2	3
-1.17494	43	2	0	2	1
-1.01241	51	2	1	2	4
-1.43179	48	2	0	2	1
1.1513	40	1	0	2	1
-1.03429	56	2	1	2	3
-1.38131	46	1	0	2	2
1.02898	58	2	0	2	2
1.11606	30	2	1	2	2
-1.09078	50	2	1	2	4
1.26365	42	1	0	2	1
-2.33417	41	2	1	2	2
1.15598	59	1	0	2	2
NA	30	2	0	2	4
1.0821	73	2	0	2	2
-1.429	75	2	0	2	4
-1.42684	57	1	0	2	2
-1.59973	62	2	0	2	4
1.43949	68	1	0	2	2
-1.06535	30	2	0	2	2
-2.07091	51	2	1	2	3
1.69514	42	1	1	2	2
1.00422	42	2	1	2	1
1.2827	52	1	0	2	3
-1.07055	51	2	1	2	1
-1.13338	59	1	1	2	1
1.01858	52	1	1	2	3
-1.53409	63	2	1	2	1
-1.68089	58	1	0	2	3
NA	68	1	0	2	2
1.46357	50	2	0	2	2
-1.00211	52	2	0	2	2
1.88799	48	1	0	2	3
-2.53456	32	2	0	2	3
-1.1076	53	1	0	2	3
1.00992	42	1	1	2	1
-1.04184	34	2	1	2	1
1.63753	36	1	1	2	2
-1.0984	72	2	0	2	2
-1.45841	44	2	0	2	2
2.34617	45	1	0	2	3
2.73148	42	2	0	2	2
-1.41487	66	2	0	2	4
-1.06443	83	2	0	2	1
-1.2928	35	2	0	2	1
-1.29688	65	1	0	2	3
2.83903	77	1	0	2	2
-1.08216	48	2	1	2	2
2.20574	52	2	0	2	4
1.7242	37	2	0	2	3
1.12029	56	2	1	2	2
-1.00981	54	2	1	2	2
2.09711	42	2	1	2	2
2.20094	39	2	1	2	3
1.36509	42	2	1	2	3
-1.45797	31	2	1	2	2
-1.15731	42	2	1	2	2
-1.06416	38	2	1	2	2
-1.12686	63	2	1	2	2
-2.7939	38	2	1	2	1
1.39749	44	2	1	2	2
1.78182	51	2	1	2	2
1.42364	51	2	1	2	4
-1.18958	55	1	1	2	4
1.15022	40	1	1	2	2
2.86906	98	2	0	2	2
1.49939	75	2	1	2	2
1.30329	41	2	1	2	2
-1.77528	43	2	1	2	2
-2.01772	82	2	0	2	2
-1.18747	77	1	0	2	1
-1.50604	53	2	1	2	2
-2.79925	39	2	1	2	2
-1.4191	44	2	1	2	4
-1.2824	43	2	1	2	2
2.40541	72	2	0	2	2
2.73086	43	2	1	2	2
-1.43944	49	1	1	2	2
3.02727	40	2	1	2	2
-1.27137	44	1	0	2	3
-1.50732	88	2	0	2	3
1.23553	44	1	1	2	2
-1.10197	58	2	0	2	2
-1.48557	63	2	1	2	2
1.95529	50	2	1	2	1
1.91638	56	2	0	2	2
-1.33108	55	2	1	2	2
-1.95955	51	2	0	2	3
1.1661	59	2	0	2	2
-1.6639	74	2	0	2	1
1.48475	52	2	1	2	2
-1.09006	65	2	1	2	4
-2.64123	52	2	1	2	3
-1.77403	50	2	1	2	2
-1.27479	51	2	1	2	1
-1.05259	75	2	0	2	2
-1.03193	45	2	1	2	2
1.4405	47	1	1	2	3
1.47201	44	2	0	2	2
1.53801	27	1	1	2	1
-1.01929	43	2	1	2	3
1.96908	47	2	0	2	2
3.76385	53	2	0	2	4
-1.27567	43	2	1	2	4
3.61056	65	2	0	2	4
-2.33903	60	2	1	2	2
1.00428	53	1	1	2	1
-1.06588	75	2	0	2	1
1.43596	32	1	0	2	1
1.7996	46	2	1	2	4
-1.6604	37	2	1	2	2
-1.51075	52	1	1	2	1
1.10697	52	1	0	2	1
2.4548	44	2	1	2	4
2.18035	42	2	1	2	2
-1.77587	64	2	0	2	2
1.17192	51	1	0	2	1
1.10872	34	2	1	2	2
1.36477	45	1	0	2	1
1.3106	41	2	0	2	2
1.46547	45	2	0	2	2
-1.68098	72	1	0	2	2
3.16608	44	2	0	2	2
1.33993	49	1	0	2	2
-1.28711	59	2	0	2	4
-1.57869	38	2	1	2	2
1.24775	71	2	0	2	1
2.62884	84	1	0	2	1
1.55662	37	2	1	2	2
1.20094	49	2	0	2	4
1.5236	73	2	0	2	2
-1.09261	42	2	1	2	2
1.77627	44	2	0	2	1
1.14956	51	2	0	2	3
2.03785	71	2	0	2	1
2.71862	72	2	0	2	2
2.86396	54	2	1	2	3
1.71594	85	2	1	2	1
2.75125	68	2	0	2	4
-1.48276	64	1	1	2	2
-1.69897	38	2	1	2	3
1.11562	56	2	1	2	3
1.34659	65	2	1	2	2
1.18601	78	2	0	2	4
1.26959	53	1	1	2	3
-2.11625	82.7	2	0	1	4
-1.02366	32.23	2	1	1	4
1.18897	54.27	2	0	1	2
-1.65434	36.96	2	0	1	1
1.38957	45.6	2	0	1	2
1.99886	48.05	2	0	1	1
-1.06598	66.95	1	0	1	2
-1.67487	38.98	2	1	1	1
1.45414	52.87	2	0	1	2
1.18801	45.3	2	0	1	2
-1.55453	58.74	2	0	1	2
1.73144	38.88	1	0	1	2
-1.31403	68.95	2	1	1	2
1.72114	47.81	2	0	1	2
NA	44.32	2	0	1	1
5.12372	47.09	2	0	1	4
-1.15119	49.99	2	1	1	1
1.13554	57.26	2	0	1	4
1.36158	39.78	2	1	1	1
NA	52.82	1	0	1	1
-1.1106	40.8	1	0	1	1
1.06235	77.28	2	0	1	1
2.92364	45.88	2	0	1	1
-1.32824	50.49	2	0	1	1
1.38536	46.35	2	0	1	4
-1.08233	81.19	2	0	1	4
2.01214	33.66	2	0	1	1
-2.09198	69.27	2	0	1	1
1.77621	47.62	2	0	1	4
4.06478	84.64	1	0	1	1
1.31161	46.01	2	0	1	1
-2.35797	82.65	2	0	1	2
4.21435	30.25	2	0	1	1
1.97188	63.56	1	0	1	2
1.01849	52.7	2	0	1	2
1.15477	85.13	1	0	1	3
2.1651	55.02	2	0	1	1
-1.36758	79.6	1	0	1	1
-1.26386	65.21	2	0	1	2
-1.01223	41.71	2	0	1	4

[truncated: 44 more sheets: Figure4b, Figure4c, Figure4d, Figure4e, Figure4f, Figure4g, Figure4h, Figure5b, Figure5c, Figure5d, Figure5e, Figure5f, Figure5g, Figure5h, Figure5i, Figure5k, Figure5l, Figure5m, Figure5n, Figure5o …]
